# Supplementary material for: Utilization of Phenol as Carbon Source by the Thermoacidophilic Archaeon Saccharolobus solfataricus P2 Is Limited by Oxygen Supply and the Cellular Stress Response
Source: Front Microbiol. 2021 Jan 8;11:587032. doi: 10.3389/fmicb.2020.587032 (PMC7820114; doi:10.3389/fmicb.2020.587032)
Supplement: Supplementary file 2 [file Table_2.XLSX]

## Sheet: Metabolome phenol
	Normalized peak area
	Cultivation 1		Cultivation 2		Cultivation 3		Cultivation 4
Compound	Phenol_1	Phenol_2	Phenol_3	Phenol_4	Phenol_5	Phenol_6	Phenol_7	Mean phenol	Fold change phenol	p-value
(4-hydroxyphenyl)acetate	1783.16	1922.21	1747.36	1824.8	2772.81	2349.89	1565.18	1995.06	0.201134	0.00762545
1,3-diaminopropane	42000.6	33668.8	38075.9	21292.7	30965.8	42557.9	33510.6	34581.8	2.20319	0.00762545
1,6-anhydro-glucose	2235.39	2478.46	2082.69	2216.34	2487.5	2249.46	2696.75	2349.51	0.79705	0.0312565
1-O-methyl-alpha-glucopyranoside	417837	702831	340991	815039	473309	476163	478198	529195	2.98195	0.00762545
2-aminoadipic-acid	74044.5	89156.5	51747.5	51916.3	163125	21615.1	106954	79794.3	10.6745	0.00762545
2-hydroxy-glutarate	3615.84	4145.99	2733.02	2832.08	10743.6	7500.3	5604.52	5310.76	0.749715	0.583419
2-isopropylmalic acid	3139.73	3296.39	3026.83	3285.81	9597.61	8179.91	9245.04	5681.62	0.804693	0.861759
2-methyl-malate	6125.11	6992.95	5711.03	6196.54	21914.7	19303.5	9472.81	10816.7	0.527183	0.194635
alanine	364812	165835	400870	147370	176906	183244	156345	227912	0.468356	0.0479859
trehalose	1.96403e+06	2.37834e+06	1.96114e+06	1.9261e+06	2.77511e+06	2.40408e+06	1.61217e+06	2.14585e+06	0.920932	1
aspartate	19677.8	24688.5	20044.8	17553.8	12998.1	8190.01	20016.7	17595.7	3.39729	0.00762545
beta-Alanine	12786.4	13505.5	11242.3	10363.2	13076.5	13525.6	8766.17	11895.1	9.59371	0.00762545
citrate	2184.81	8379.6	4751.76	5992.14	24417.1	ND	48691.3	9145.09	4.00793	1
fumarate	9969.42	13330.3	6195.82	6897.34	16988.4	17606.5	18304.8	12756.1	5.27443	0.00762545
gluconic-acid	756.288	1734.38	555.221	1268.63	969.356	10408.7	1282.93	1094.47	0.104861	0.00762545
glucose	149314	225997	116455	205219	152185	335704	167396	193182	0.2429	0.00762545
glutamate	642120	388124	595020	318895	651538	192556	514903	471879	1.58634	0.298448
glycerate	5920.41	6426.77	3769.34	4158.84	3557.11	4332.21	4376.17	4648.69	1.50653	0.00762545
glycine	187200	224018	256830	241290	199423	136630	191987	205340	1.74558	0.0147556
isoleucine	40020.5	36994.5	38207.3	38796.1	46064.9	43708.1	34026	39688.2	0.66824	0.0147556
lysine	32445.4	46681.5	37179.1	42995.8	46757.3	51836.6	39181.3	42439.6	8.3671	0.00762545
malate	2619.55	2920.65	2107.34	1820.27	10520.7	6131.01	5991.89	4587.35	2.16257	0.245549
myo-inositol	23331.7	30544.9	21502.9	25318.2	17816.2	17756.2	26811.1	23297.3	1.69238	0.00762545
myoinositol-2-phosphate	3617.38	3719.16	3911.95	4131.9	3211.08	ND	4108.62	3242.87	0.87952	1
NA168015	2522.05	3143.39	2523.56	2314.03	4008.2	2945.6	3206.57	2951.91	0.693752	0.115272
NA228	12630.2	13331.2	11159.5	11744.2	14329	12934.8	11513.8	12520.4	0.879662	0.0358898
NA321	2958.28	3901.6	2009.8	3950.07	2101.89	5592.29	2580.37	3299.18	0.380285	0.298448
NA547	46097.6	50567.8	38397.9	42676.4	60336.2	55388.1	14187	43950.2	0.475335	0.00762545
Nicotinamide	114868	10219.4	107742	6765.99	39709.4	34087.2	26076.1	48495.5	0.861431	1
nicotinic acid	3980.96	4675.04	4330.13	3364.92	5164.53	4930.5	4212.06	4379.74	0.924594	1
putrescine	1.6488e+06	1.73073e+06	1.69085e+06	1.29871e+06	1.50289e+06	1.62333e+06	1.45486e+06	1.56431e+06	3.18082	0.00762545
pyroglutamate	114357	38726.7	108027	37658.5	45471.9	ND	50470.3	56387.4	0.847452	1
pyruvate	ND	4893.36	ND	4172.73	11380.4	10217.6	5544.05	5172.59	0.30234	0.00762545
serine	4216.31	5905.32	4314.97	6099.95	4201.12	4174.77	5852.71	4966.45	1.0704	1
similar to Inositol (6TMS)317	44360.3	51532.9	43134.2	46079.7	50430.4	47987.4	50346.1	47695.9	9.55229	0.00762545
spermidine	617053	919819	497889	519759	471656	474380	923919	632068	27.9768	0.00762545
succinate	3468.63	5251.98	2555.38	2930.29	6428.6	6093.15	5888.51	4659.51	2.08626	0.00762545
succinic-acid-methylester	2896.38	2195.81	2506.54	2130.73	3580	2980.25	3446.8	2819.5	0.577052	0.00762545
threonine	5277.26	7276.59	4471.12	5952.2	5779.14	4470.05	5193.05	5488.49	2.61212	0.00762545
Unknown_1411.4-pae-bth_025	31269.8	28584.2	53533.5	37735	63404.2	64982.4	28199.5	43958.4	0.366034	0.00762545
Unknown_1586.9-pae-bth_039	3124.51	3695.75	1922.11	3247.98	2713.41	2334.87	3407.99	2920.95	1.52332	0.0275461
Unknown_jwo_Sso_003_1508.17	19615.2	20911.9	19092.1	18788.6	24280.3	19967.2	15886.2	19791.7	1.01645	1
Unknown_jwo_Sso_008_2292.5	60849.4	118737	63956.5	31967.9	37919	160198	93764.2	81056.1	1.31888	1
Unknown_jwo_Sso_010_2480.86	7957.58	9351.93	8588.1	11306.3	19019	17823.2	10690.5	12105.2	0.240512	0.00762545
Unknown_jwo_Sso_035_2378.7	6144.46	11575.8	6226.06	13892.6	14871.3	13006.3	11645.6	11051.7	1.99511	0.0275461
Unknown_Sso_jwo_017	7126.28	7935.28	7870.02	8387.37	8697.33	8078.45	5598.55	7670.47	0.681611	0.00762545
Norspermidine	188527	268086	186135	177339	202409	200625	254479	211086	30.6429	0.00762545
valine	38015.6	66558	65328.8	70288.4	102165	88507	95736.1	75228.4	0.932766	1
adenine	44601.7	19478.8	57144.2	17187.4	7904.74	16010.9	34051.8	28054.2	N/A	N/A
catechol	ND	653.884	554.637	540.037	758.333	729.923	660.103	556.702	N/A	N/A
guanine	7033.02	5094.27	8851.82	1826.1	ND	ND	8354.05	4451.32	N/A	N/A
NA260	2396.09	4113.44	3960.55	3457.63	9291.37	ND	10693.5	4844.65	N/A	N/A
2-amino-2-deoxy-glucose	80432.3	85488	80628.5	55125.3	49480.5	84701.8	75059.7	72988	N/A	N/A
Unknown_jwo_Sso_029_1807.5	7453.07	8553.52	8396.83	8825.37	7975.49	4770.26	6483.9	7494.06	N/A	N/A
Unknown_jwo_Sso_030_2126.35	7325.69	15966.1	7308.28	7782.55	5698.64	5470.11	14350.2	9128.8	N/A	N/A
Unknown_jwo_Sso_032_2287.46	46257	80816.8	47475.6	46628.6	51624.1	34721.9	62875.6	52914.2	N/A	N/A
Unknown_jwo_Sso_033_2298.2	119743	204464	121186	122317	136706	85282.8	166759	136637	N/A	N/A
Unknown_jwo_Sso_034_2347.2	20019.9	22792.8	13714.2	27190.9	26818.4	40105.5	25146.7	25112.6	N/A	N/A
Unknown_jwo_Sso_036_2386.5	78896.3	58191.8	63722.3	36250.3	11273	1308.74	98809	49778.8	N/A	N/A
Unknown_jwo_Sso_038_2306.5	21450.4	11908.8	15545.7	16835.4	24542.9	18648.9	21329.2	18608.8	N/A	N/A
	Normalized Peak area
	Cultivation 1		Cultivation 2		Cultivation 3	Cultivation 4	Cultivation 5
compound	Phenol_1	Phenol_2	Phenol_3	Phenol_4	Phenol_5	Phenol_6	Phenol_7	Phenol_8	Mean phenol	Fold-change phenol	p-value
2-Pentenoyl-CoA	22789.8	14054.6	21871.9	22344.2	47818.1	38906.9	41266.1	48665.5	32214.6	0.623179	0.0746728
3-Hydroxy-2-methylbutanoyl-CoA	84254.3	97062.7	102483	132023	186289	128437	172634	173257	134555	0.329257	0.00707893
3-Hydroxybutanoyl-CoA	24927.5	27093.7	14297.4	11745.7	28121.7	30533	21718.2	21987.1	22553	4.40479	0.00707893
Acetyl-CoA	292073	332318	333256	457257	353677	340172	355901	391087	356968	0.717388	0.0260296
β-Hydroxy-β-methylglutaryl-CoA	68970.1	70617	29023.3	34310.7	64129.6	79172.8	67848.4	65342.2	59926.8	0.522359	0.00707893
Coenzyme A	34004.3	41833.6	26632.2	62243	26632.2	30036	26632.2	19097	33388.8	1.05057	1
Crotonoyl-CoA	4973.64	4550.86	1384.45	544.54	3925.53	4080.9	3165.22	1611.25	3029.55	4.14241	0.0533457
Glutaryl-CoA	17975.6	19525.9	6476.95	6458.45	19259.5	22831.7	19310.2	18104.1	16242.8	11.5681	0.00707893
Isobutanoyl-CoA	20858.1	19873.8	48633.5	58824.2	44168.5	31436.1	45634	52528.7	40244.6	2.42557	0.0213036
Methylmalonyl-CoA	30490	30184.3	37088.5	49346.9	31353.3	26036.4	26309.2	29068.5	32484.6	1.21271	0.0777212
Isovaleryl-CoA	15477.9	14226.2	17414.9	25965.4	28765.8	20946.2	34037.6	39887.6	24590.2	0.127531	0.00707893
Phenylacetyl-CoA	4056.46	4770.37	4172.99	4585.07	6529.79	6819.31	10653.6	12749.1	6792.09	1.73307	0.124982
Propanoyl-CoA	63586.7	71273.3	90758.6	116790	89008.1	80473.5	96771.3	107049	89463.9	1.56504	0.00858335
Succinyl-CoA	61071.3	57846.1	45107.2	45038.3	46185	31443.8	31972.2	31872.7	43817.1	0.608037	0.0435116
Butanoyl-CoA	7829.92	9380.71	8637.93	11326.8	12183.5	13816	10679.3	13550.4	10925.6	N/A	N/A
Malonyl-CoA	23110.8	22791.2	28358	32585.7	18072.9	27862.2	27926.6	29505.7	26276.6	N/A	N/A
Acetoacetyl-CoA	5050.78	6688.2	3964.02	3515.57	5907.74	11235.6	7721.84	5767.29	6231.37	N/A	N/A
		ND	not detected
		N/A	not available as compound was found for only one condition

## Sheet: Metabolome glucose
	Normalized peak area
	Cultivation 1			Cultivation 2			Cultivation 3
Compound	Glucose_1	Glucose_2	Glucose_3	Glucose_4	Glucose_5	Glucose_6	Glucose_7	Glucose_8	Glucose_9	Mean glucose	Fold-change glucose	p-value
(4-hydroxyphenyl)acetate	9228.6	8901.68	9023.46	8866.02	8812.91	8465.45	11389.3	12565.6	12018.7	9919.09	4.97182	0.00762545
1,3-diaminopropane	12778.4	13878.4	17719.8	17251.8	18376.1	13726.7	14164.7	16125.4	17244.5	15696.2	0.453887	0.00762545
1,6-anhydro-glucose	2911.65	3935.63	3020.74	2696.75	2634.65	2599.34	2969.83	2481.7	3279.55	2947.76	1.25463	0.0312565
1-O-methyl-alpha-glucopyranoside	181082	199971	191808	151768	207176	254730	119253	139572	151833	177466	0.335351	0.00762545
2-aminoadipic-acid	5458.55	7421.34	12702.1	7742.3	8165.12	3045.83	7742.3	7863.83	7135.61	7475.21	0.0936811	0.00762545
2-hydroxy-glutarate	6620.29	6492.95	7125.82	7359.3	8074.69	7928.28	6304.6	7148.44	6698.94	7083.7	1.33384	0.583419
2-isopropylmalic acid	4601.38	4299.2	4701.28	9658.17	9742.08	9836.35	6297.71	7195.25	7214.05	7060.61	1.24271	0.861759
2-methyl-malate	15050.5	13361.6	14952.8	28048.8	28169.2	29026.2	17095.2	19717.3	19239.1	20517.9	1.89688	0.194635
alanine	238818	238566	599467	649137	612244	206319	589736	598955	646341	486620	2.13513	0.0479859
trehalose	2.33355e+06	2.60292e+06	2.29226e+06	2.62709e+06	2.28792e+06	2.19021e+06	2.1231e+06	2.14507e+06	2.36866e+06	2.33009e+06	1.08586	1
aspartate	4768.27	5015.93	5878.84	4512.59	4663.99	3673.83	5700.4	6761.39	5638.67	5179.32	0.294352	0.00762545
beta-Alanine	1397.22	1168.49	1389.38	1135.48	1195.58	1106.68	1303.41	1357.81	1104.89	1239.88	0.104235	0.00762545
citrate	ND	ND	2198.3	3613.41	3423.72	ND	3878.77	3309.77	4111.77	2281.75	0.249506	1
fumarate	2045.3	2006.85	2020.75	2076.05	2333.05	2249.42	2763.71	3420.62	2850.53	2418.48	0.189594	0.00762545
gluconic-acid	7325.87	3291.42	8800.53	17953.7	19838.6	21003.9	4563.5	5362.34	5795.67	10437.3	9.53641	0.00762545
glucose	871161	483539	704019	1.0988e+06	1.15012e+06	1.15537e+06	506532	624040	564246	795314	4.11693	0.00762545
glutamate	193711	330223	360236	275110	255666	142047	381018	368933	370237	297465	0.630383	0.298448
glycerate	3006.73	3525.63	3014.04	2790.79	3505.65	3049.23	2802.93	3112.49	2963.7	3085.69	0.663776	0.00762545
glycine	119466	137686	139297	100510	101108	83088.8	122369	130047	125136	117634	0.572876	0.0147556
isoleucine	77874.8	75297.6	59515.5	46384.9	43298.9	49871.3	63200.1	59719.3	59366.5	59392.1	1.49647	0.0147556
lysine	ND	ND	9965.65	7320.2	7061.86	ND	7265.54	6450.81	7585.73	5072.2	0.119516	0.00762545
malate	1566.72	1276.59	1424.63	1640.12	1527.39	1483.61	3105.07	3789.43	3277.64	2121.24	0.462412	0.245549
myo-inositol	14562.7	15046.1	14123	13106.2	13086.9	13982.7	12783.5	13501.3	13701.9	13766	0.590885	0.00762545
myoinositol-2-phosphate	3168.12	2613.86	3300.1	3732.1	3899.38	3709.87	4543.33	4356.06	3860.99	3687.09	1.13698	1
NA168015	4249.71	6710.29	4956.65	4087.53	2821.03	3128.28	3888.36	3252.99	5200.15	4255	1.44144	0.115272
NA228	13685.5	13648.5	14832.8	14841.6	14622.7	14888.7	12978.3	14528.1	14072.2	14233.2	1.1368	0.0358898
NA321	6352.79	2050.86	4364.52	12213.9	21084.2	19457.8	3706.89	5727.15	3121.95	8675.57	2.62961	0.298448
NA547	92816.8	95507.2	93483	97784.3	92963.2	96931.1	86493.5	88212.2	87962.4	92461.5	2.10378	0.00762545
Nicotinamide	26798.8	33364.4	74257.7	74488.6	69589.1	24010.3	64394.5	68811.1	70953.3	56296.4	1.16086	1
nicotinic acid	4696.83	4538.27	4568.49	4694.84	4252.76	3973.49	5372.73	5273.37	5261.58	4736.93	1.08156	1
putrescine	433012	463298	530333	531268	533850	478285	454805	497206	504088	491794	0.314384	0.00762545
pyroglutamate	38040.7	48528.8	72244.5	67001.7	90948.1	33780	87233.4	85285.3	75774.9	66537.5	1.18001	1
pyruvate	20613.1	18066.1	12754.7	21975.2	14221.6	20187.3	12549.1	16178.9	17430.9	17108.5	3.30754	0.00762545
serine	5458.57	5438.72	3805.21	4174.77	4773.93	5129.89	4327.12	4395.8	4254.36	4639.82	0.934232	1
similar to Inositol (6TMS)317	5238.15	5170.91	5194.97	4773.77	5519.07	5043.08	4633.68	4689.12	4675.47	4993.13	0.104687	0.00762545
spermidine	11573.9	14103.3	21510.3	29972.2	41155	39736.2	14288.4	14143.6	16849.8	22592.5	0.0357439	0.00762545
succinate	2096.51	2012.49	2212.29	2051.02	2034.23	2361.83	2457.03	2444.56	2430.89	2233.43	0.479327	0.00762545
succinic-acid-methylester	4990.96	4790.52	4419.29	4991.48	5184.55	4899.94	5216.37	4771.05	4710.26	4886.05	1.73295	0.00762545
threonine	2734.02	2727.93	1904.69	1763.3	1861.73	2440.01	1778.95	1971.65	1728.22	2101.17	0.382831	0.00762545
Unknown_1411.4-pae-bth_025	127741	139537	124138	112306	114530	103245	115734	132983	110631	120094	2.73199	0.00762545
Unknown_1586.9-pae-bth_039	1960.28	1908.51	1811.51	1893.59	2138.28	2081.96	1714.85	2013.55	1734.89	1917.49	0.656462	0.0275461
Unknown_jwo_Sso_003_1508.17	18616.9	20588.5	19949.1	19810.4	18739.2	19526.8	18439.4	18546	21025.3	19471.3	0.983814	1
Unknown_jwo_Sso_008_2292.5	66795.3	79057.6	77597.1	56853.9	58678	53202	36534.3	57192.1	67213.3	61458.2	0.758218	1
Unknown_jwo_Sso_010_2480.86	53803.7	55297.2	53156.7	59007.3	43986.2	45979.9	41946.3	50159	49642.8	50331	4.15779	0.00762545
Unknown_jwo_Sso_035_2378.7	4722.34	5461.15	6109.31	6565.74	6557.24	5769.65	4929.42	4880.97	4858.76	5539.4	0.501225	0.0275461
Unknown_Sso_jwo_017	11067.9	11284	10593.1	10593.1	10560.8	10769.9	11775.1	12532.2	12104.8	11253.4	1.46711	0.00762545
Norspermidine	2209.42	2822.12	6791.83	9527.53	13696	11250.7	5041.98	4860.13	5797.32	6888.57	0.032634	0.00762545
valine	79341.7	83073.8	70759.5	81909.5	79861.3	83553.8	84221	79484.3	83653.3	80650.9	1.07208	1
erythritol	11573	11927.4	11277.5	9080.8	9218.78	8985.99	10236.6	10734.1	10438.7	10385.9	N/A	N/A
erythronic acid	9943.87	10607.4	10183.7	9668.74	9722.67	9245.84	11433.3	11793.5	11409	10445.3	N/A	N/A
fructose	16043.5	15245.3	17082.3	21734.8	21432.2	20542.6	19367.1	21504.8	21926.9	19431.1	N/A	N/A
fructose-6-phosphate	5353.43	4253.57	5269.65	7160.11	7274.81	7036.33	8413.21	8503.73	8419.33	6853.8	N/A	N/A
glucose-6-phosphate	10679.5	7196.17	10549.5	17267.8	17382.8	16835.4	15670.8	16633.6	15848.8	14229.4	N/A	N/A
glycerol-3-phosphate	797821	845637	783615	740278	679084	712573	717805	739739	737281	750426	N/A	N/A
homoserine	9070.51	9413.12	7636.38	9413.12	9954.06	13764.2	11961.3	10966.8	8509.27	10076.5	N/A	N/A
KDG	25331.2	21077.5	28026.4	31248	29807.1	32931.9	18549.5	21294.9	21413.5	25520	N/A	N/A
lactate	138080	59926	76877.6	100596	118228	116516	137996	155511	135431	115462	N/A	N/A
NA_2615.1	13426.7	11679.6	9970.2	7593.68	7884.98	12006.3	10731.7	11587.1	10670.9	10616.8	N/A	N/A
NA184030	15391	15332.8	17274.6	18973.8	18445.6	18440.7	21837.7	23231.3	22884.8	19090.3	N/A	N/A
NA192001	4984.64	3465.45	4241.39	9028.57	9739.75	10334.3	5116.09	4821.55	4372.65	6233.82	N/A	N/A
NA289	2724.76	2261.53	3291.69	4565.62	4610.47	4689.25	4039.28	4577.86	4552.12	3923.62	N/A	N/A
NA540	5727.39	5420.27	6174.19	5885.93	5597.3	6367.3	4987.73	5087.7	5261.65	5612.16	N/A	N/A
NA544	7206.46	7655.24	7443.08	7129.14	6908.74	7343.52	5789.13	5845.99	5762.66	6787.11	N/A	N/A
palatinose	69665.9	42345.3	23439.5	19699.1	20862.8	61364.4	30016.4	36665.7	24793.7	36539.2	N/A	N/A
proline	ND	ND	9583	7513.45	7467.5	ND	9285.68	11459.7	11292.2	6289.07	N/A	N/A
ribulose	21007.5	21408.1	19981.3	18773.6	18911.5	19202.9	23954.7	25058.1	24995.4	21477	N/A	N/A
Unknown_1366.59-ppu-cja_010	16274.3	16441.6	16234.3	16274.3	16704.8	16855.4	9428.65	19117.3	18727.7	16228.7	N/A	N/A
Unknown_jwo_Sso_013_2585	21028.8	21222.8	20815.1	20873.3	20157.2	20807.3	19049.1	19682	19272.3	20323.1	N/A	N/A
alpha-D-galactopyranosid-(1,4)-D-galcatopyranose	15479.9	12548.3	13701.7	13953	13671.4	13875.2	13360.3	13368.1	11286	13471.5	N/A	N/A
Unknown_jwo_Sso_027_2930.14	17098.4	14166.6	13979.8	15070.9	17015	17784.4	16272.4	18888.8	14419.4	16077.3	N/A	N/A
xylulose	469.207	562.882	521.518	465.652	418.182	468.733	448.027	505.861	564.897	491.662	N/A	N/A
	Normalized Peak area
	Cultivation 1		Cultivation 2			Cultivation 3
compound	Glucose_1	Glucose_2	Glucose_3	Glucose_4	Glucose_5	Glucose_6	Glucose_7	Glucose_8	Mean glucose	Fold-change glucose	p-value
2-Pentenoyl-CoA	37343.3	39841	42940.3	48665.5	49612.4	70521.4	58287.2	66341.4	51694	1.60468	0.0746728
3-Hydroxy-2-methylbutanoyl-CoA	345399	427662	365889	368258	345078	503311	482875	430833	408663	3.03714	0.00707893
3-Hydroxybutanoyl-CoA	6650.21	4059	5066.68	5810.62	6518.81	3564.66	5157.58	4133.4	5120.12	0.227026	0.00707893
Acetyl-CoA	568055	689953	515763	452217	453528	444474	434192	422567	497594	1.39395	0.0260296
β-Hydroxy-β-methylglutaryl-CoA	108228	111802	136792	133894	133990	102767	96325.1	93988.6	114723	1.91439	0.00707893
Coenzyme A	37321.6	35580.6	20601	26632.2	22889.7	37735	32310.1	41183.6	31781.7	0.951867	1
Crotonoyl-CoA	858.083	939.053	1029.96	550.609	715.049	589.908	621.684	546.45	731.349	0.241405	0.0533457
Glutaryl-CoA	1755.89	1648.71	1797.75	1701.92	984.487	1334.83	1496.43	512.857	1404.11	0.086445	0.00707893
Isobutanoyl-CoA	21233.8	23265.4	18189.2	14101.3	15755.7	13346.3	12634	14208.6	16591.8	0.412274	0.0213036
Methylmalonyl-CoA	26544.9	29137.5	28506.2	26036.4	26017.7	26490	26036.4	25524.6	26786.7	0.824596	0.0777212
Isovaleryl-CoA	141237	156454	182057	195278	183104	262092	207951	214363	192817	7.84122	0.00707893
Phenylacetyl-CoA	3447.78	3104.06	4890.6	5871.09	5543.36	3175.19	2737.69	2583.15	3919.12	0.577012	0.124982
Propanoyl-CoA	56797.4	59775.6	65287.2	57906.7	61777.8	54141	50114.7	51510.9	57163.9	0.638961	0.00858335
Succinyl-CoA	43038.6	56304.9	67061.7	67061.7	62817.4	98421	96791.9	85008.4	72063.2	1.64464	0.0435116
		ND	not detected
		N/A	not available as compound was found for only one condition
