# Supplementary material for: Utilization of Phenol as Carbon Source by the Thermoacidophilic Archaeon Saccharolobus solfataricus P2 Is Limited by Oxygen Supply and the Cellular Stress Response
Source: Front Microbiol. 2021 Jan 8;11:587032. doi: 10.3389/fmicb.2020.587032 (PMC7820114; doi:10.3389/fmicb.2020.587032)
Supplement: Supplementary file 3 [file Table_3.XLSX]

## Sheet: Tabelle1
		RPKM values						Mean values		Std_error		rel_Std_error		fold change
Locus	Product	Glucose_1	Glucose_2	Glucose_3	Phenol_1	Phenol_2	Phenol_3	Glucose	Phenol	Glucose	Phenol	Glucose	Phenol	Phe/Glc	log2 fold-change Phe/Glc	p-adj.
SSO0001	5' to 3' exodeoxyribonuclease (nucleoside 3'-phosphate-forming) (3.1.12.1)	194.58	173.083	173.012	71.6026	70.4882	82.9202	180.225	75.0036	7.17749	3.97131	3.98252	5.29482	0.416167	-1.26477	0.000257385
SSO0002	bifunctional hydroxymethylpyrimidine kinase/phosphomethylpyrimidine kinase (2.7.1.49/2.7.4.7)	212.615	189.393	212.457	60.804	68.403	51.4382	204.822	60.215	7.71454	4.90616	3.76647	8.14772	0.293987	-1.76617	4.78187e-07
SSO0004	ribokinase (2.7.1.15)	176.126	178.443	189.047	33.9677	40.5846	33.967	181.206	36.1731	3.97745	2.20575	2.195	6.09777	0.199625	-2.32464	3.16557e-11
SSO0006	MBL fold metallo-hydrolase	107.054	111.515	122.998	42.087	51.3057	47.036	113.856	46.8096	4.74921	2.66361	4.17125	5.6903	0.41113	-1.28233	0.000279923
SSO0007	class II glutamine amidotransferase	72.0133	79.91	56.7537	118.528	160.67	130.644	69.559	136.614	6.79638	12.5262	9.77066	9.16905	1.964	0.973795	0.00567414
SSO0008	Transposase	67.8605	74.4503	71.6771	187.279	338.104	185.065	71.3293	236.816	1.91024	50.6481	2.67806	21.3871	3.32004	1.7312	0.00259557
SSO0009	histone deacetylase (3.5.1.98)	74.8867	54.1129	70.148	79.5439	56.8662	66.0772	66.3826	67.4957	6.28547	6.58478	9.46855	9.75585	1.01677	0.0239924	0.796719
SSO0010	Xaa-Pro dipeptidase (3.4.13.9)	128.38	131.375	136.658	111.701	126.109	116.578	132.138	118.129	2.41968	4.23094	1.83118	3.58163	0.893983	-0.161681	0.730674
SSO0011	Conserved archaeal extracellular membrane protein	231.938	203.961	201.33	127.272	78.5377	158.153	212.41	121.321	9.79352	23.1747	4.61068	19.102	0.571165	-0.808021	0.0213929
SSO0012	UPF0126 membrane protein	5.75468	6.15432	4.2201	18.6975	13.9811	17.3586	5.37637	16.6791	0.58953	1.40327	10.9652	8.41333	3.1023	1.63334	8.5439e-05
SSO0013	hypothetical protein	96.433	76.3344	69.6587	108.928	55.8262	156.822	80.8087	107.192	8.04633	29.1679	9.95726	27.2109	1.32649	0.407615	0.519894
SSO0014	DUF1634 domain-containing protein	48.1595	68.3889	57.5033	113.557	104.647	96.7558	58.0172	104.987	5.84538	4.85312	10.0752	4.62261	1.80958	0.855652	0.0105838
SSO0015	sulfite exporter TauE/SafE family protein	58.6537	92.765	74.313	193.656	155.944	172.762	75.2439	174.121	9.8581	10.9077	13.1015	6.26447	2.31408	1.21044	0.000162974
SSO0016	bifunctional archaeosine synthase/7-cyano-7- deazaguanine synthase (2.6.1.97/6.3.4.20)	156.94	174.621	171.251	233.729	111.291	234.265	167.604	193.095	5.41996	40.9022	3.23379	21.1824	1.15209	0.204255	0.517643
SSO0017	DEAD/DEAH box helicase	77.8562	83.6219	78.319	53.6278	49.7316	56.2782	79.9324	53.2125	1.84958	1.90123	2.31393	3.5729	0.66572	-0.587013	0.111637
SSO0018	Fe-S oxidoreductase	128.948	134.082	123.484	69.9949	65.3296	67.3115	128.838	67.5453	3.05988	1.35182	2.37498	2.00135	0.524266	-0.931629	0.00892244
SSO0019	Molybdenum cofactor biosynthesis protein B	49.7507	60.7008	46.5549	90.7613	88.9338	105.327	52.3354	95.0074	4.28321	5.18674	8.18414	5.4593	1.81535	0.860251	0.0145548
SSO0020	Predicted nucleotidyltransferase	13.5231	15.2045	12.8791	24.3353	30.1387	20.189	13.8689	24.8877	0.693197	2.88547	4.99821	11.594	1.79449	0.843576	0.0214297
SSO0021	Glycine/D-amino acid oxidase (deaminating)	22.163	25.592	24.2534	36.5619	16.6466	35.5502	24.0028	29.5862	0.997755	6.47641	4.15683	21.8899	1.23262	0.301722	0.402232
SSO0022	hypothetical protein	73.2246	73.5129	58.3503	94.2559	54.7348	118.069	68.3626	89.0198	5.00683	18.4694	7.32394	20.7475	1.30217	0.380918	0.387237
SSO0023	hypothetical protein	48.5695	63.0085	50.0785	118.784	109.63	137.599	53.8855	122.004	4.58223	8.23301	8.50364	6.74813	2.26414	1.17896	0.000530955
SSO0024	phosphatidate cytidylyltransferase	46.1014	50.0296	55.0046	63.0974	28.7841	72.0748	50.3785	54.6521	2.57604	13.1911	5.11337	24.1364	1.08483	0.117468	0.715368
SSO0025	hypothetical protein	6.90562	12.0156	9.8469	24.9582	26.1868	21.3808	9.58936	24.1753	1.48072	1.44157	15.4413	5.96298	2.52105	1.33402	0.000428831
SSO0026	Formate-dependent phosphoribosylglycinamide formyltransferase (2.1.2.-)	192.797	203.347	177.968	94.7938	62.8874	100.405	191.37	86.0288	7.36103	11.6836	3.84648	13.581	0.449541	-1.15348	0.00109474
SSO0028	histone deacetylase (3.5.1.98)	102.381	106.164	112.619	117.246	127.537	126.117	107.055	123.633	2.98888	3.21994	2.79192	2.60443	1.15486	0.207722	0.538395
SSO0029	CBS domain protein	395.279	322.454	373.444	97.4346	123.469	115.602	363.726	112.169	21.5773	7.70909	5.9323	6.87277	0.308388	-1.69718	5.06733e-07
SSO0031	carbon-nitrogen hydrolase family protein	220.229	215.466	236.917	81.8918	74.408	84.8445	224.204	80.3815	6.50342	3.10597	2.90067	3.86404	0.35852	-1.47988	2.84338e-05
SSO0032	hypothetical protein	52.8832	60.8198	48.9072	145.842	86.6734	147.847	54.2034	126.787	3.50165	20.0653	6.4602	15.8259	2.3391	1.22596	0.000860561
SSO0033	hypothetical protein	28.2798	17.093	22.6936	10.4991	70.5018	13.135	22.6888	31.3786	3.22935	19.5764	14.2332	62.3876	1.383	0.467802	0.828463
SSO0034	chromosome segregation protein SegA (3.6.4.B11)	282.581	204.332	241.79	17.3496	84.1919	26.2439	242.901	42.5951	22.5952	20.9563	9.30221	49.1987	0.17536	-2.51161	1.34529e-10
SSO0035	hypothetical protein	249.594	166.843	210.749	26.1427	70.652	26.5614	209.062	41.1187	23.9031	14.7671	11.4335	35.9135	0.196681	-2.34607	2.31188e-08
SSO0036	hypothetical protein	114.291	95.9743	142.661	100.549	86.157	87.2165	117.642	91.3074	13.5811	4.63076	11.5444	5.07162	0.776146	-0.3656	0.485003
SSO0037	Uncharacterized membrane protein	135.011	123.991	125.672	156.523	210.405	188.818	128.225	185.249	3.42779	15.6563	2.67327	8.4515	1.44472	0.530787	0.137901
SSO0038	PadR family transcriptional regulator	88.154	68.8796	66.5133	84.335	104.318	102.728	74.5156	97.1272	6.85332	6.41255	9.19716	6.60222	1.30345	0.382332	0.34199
SSO0039	thiamine phosphate synthase (2.5.1.3)	18.6199	31.6078	23.6679	66.3376	64.146	53.4258	24.6319	61.3031	3.78015	3.98914	15.3466	6.50724	2.48877	1.31544	0.000128449
SSO0040	Transposon ISC1078	61.3652	52.8739	63.638	36.9073	29.8797	22.5167	59.2924	29.7679	3.27564	4.15459	5.52455	13.9566	0.502053	-0.994089	0.0184774
SSO0041	Transposon ISC1078	18.9195	19.8187	22.8312	13.1153	11.0827	9.69073	20.5232	11.2962	1.18285	0.994354	5.76347	8.80252	0.550415	-0.861409	0.0594492
SSO0042	Transposon ISC1234	3.04523	4.15396	2.92439	6.47571	5.87178	8.00152	3.37453	6.783	0.391275	0.633711	11.595	9.34264	2.01006	1.00724	0.053136
SSO0044	caldariellaquinol oxidase (H+-transporting), subunit I (1.10.3.13)	110.963	118.709	113.375	1168.88	791.949	1291.36	114.349	1084.06	2.28858	150.276	2.0014	13.8623	9.4803	3.24493	1.91158e-14
SSO0045	caldariellaquinol oxidase (H+-transporting) (1.10.3.13)	139.858	140.583	123.075	842.44	649.27	1001.4	134.505	831.036	5.71892	101.81	4.25181	12.251	6.17846	2.62725	5.17438e-14
SSO0046	TatD family deoxyribonuclease	51.6251	38.2187	41.5975	78.5686	61.7534	76.4903	43.8138	72.2708	4.02562	5.29278	9.18802	7.32354	1.6495	0.722028	0.031568
SSO0048	TrmB family transcriptional regulator	2502.61	2202.61	2152.84	4086.84	5069.9	4876.08	2286.02	4677.6	109.242	300.637	4.77871	6.42715	2.04618	1.03293	0.00208427
SSO0049	ArsR family transcriptional regulator	216.617	199.407	247.63	180.754	163.816	158.576	221.218	167.715	14.1098	6.69271	6.37822	3.99053	0.758144	-0.399457	0.380949
SSO0050	Enoyl-CoA hydratase/carnithine racemase	100.338	127.745	143.036	211.163	156.532	248.044	123.706	205.246	12.4901	26.5825	10.0966	12.9515	1.65914	0.730439	0.0212317
SSO0051	ABC transporter permease	20.1212	25.6173	18.4015	38.8908	41.375	40.8908	21.38	40.3855	2.17604	0.760335	10.1779	1.88269	1.88894	0.917576	0.00962768
SSO0052	PurM-like AIR synthase related protein	20.9524	17.5497	25.1031	21.3802	20.9975	21.1703	21.2017	21.1827	2.18403	0.110675	10.3012	0.522481	0.999101	-0.00129691	0.889838
SSO0053	xenobiotic-transporting ATPase (3.6.3.44)	111.923	87.2567	103.711	57.154	76.9953	59.4979	100.964	64.5491	7.25189	6.2598	7.18268	9.69773	0.63933	-0.645367	0.0710607
SSO0054	adenosylcobinamide-phosphate guanylyltransferase (2.7.7.62)	23.9727	29.5147	37.9934	36.2124	57.9069	47.9691	30.4936	47.3628	4.07691	6.26999	13.3697	13.2382	1.5532	0.635248	0.0820092
SSO0055	DUF1614 domain-containing protein	53.6374	66.309	81.9461	96.8565	111.48	128.501	67.2975	112.279	8.18693	9.14386	12.1653	8.14386	1.6684	0.738465	0.0269679
SSO0057	hypothetical protein	59.8302	44.1639	64.9575	171.711	102.784	163.604	56.3172	146.033	6.25429	21.7507	11.1055	14.8944	2.59305	1.37465	0.000143733
SSO0060	UDP-N- acetylglucosamine- dolichyl- phosphate N-acetyl glucosamine phosphotransferase (2.7.8.15)	92.6351	107.285	102.634	80.7752	51.6605	83.9763	100.851	72.1373	4.32187	10.28	4.28539	14.2507	0.715284	-0.483412	0.241895
SSO0061	geranylgeranyl diphosphate synthase (2.5.1.29)	252.045	226.436	281.6	120.9	63.4258	112.098	253.36	98.808	15.9381	17.8726	6.29068	18.0883	0.38999	-1.35849	0.000256713
SSO0063	isopentenyl-diphosphate DELTA-isomerase (5.3.3.2)	188.903	170.315	198.527	39.155	28.6189	33.2085	185.915	33.6608	8.28014	3.04988	4.45372	9.06064	0.181055	-2.4655	7.70127e-12
SSO0064	Isopentenyl phosphate kinase	62.5063	60.8698	75.1992	18.2927	14.1682	18.5605	66.1918	17.0071	4.52841	1.42158	6.84135	8.35874	0.256937	-1.96051	1.49649e-07
SSO0065	hypothetical protein	70.636	71.393	66.6134	37.2434	19.159	38.3608	69.5475	31.5877	1.48321	6.22273	2.13266	19.6999	0.454189	-1.13863	0.00245355
SSO0066	MEMO1 family protein SSO0066	353.56	374.511	369.089	164.439	95.2817	174.433	365.72	144.718	6.27839	24.8859	1.71672	17.1961	0.395707	-1.3375	0.000182109
SSO0067	30S ribosomal protein S2	1566.45	1657.08	1520.35	242.496	182.273	269.544	1581.29	231.438	40.1621	25.7927	2.53983	11.1446	0.14636	-2.77241	1.74383e-15
SSO0068	30S ribosomal protein S9	999.154	1156.04	1216.67	56.3643	42.7979	59.6908	1123.95	52.951	64.8076	5.16656	5.76604	9.75724	0.0471114	-4.40778	6.28629e-32
SSO0069	50S ribosomal protein L13	2334.58	1784.56	2435.31	144.308	103.928	133.441	2184.82	127.226	202.229	12.0639	9.25609	9.48227	0.0582316	-4.10205	2.0919e-28
SSO0070	50S ribosomal protein L18e	1511.86	1277.85	1413.16	317.779	206.865	344.505	1400.96	289.716	67.8285	42.1381	4.84158	14.5446	0.206799	-2.2737	8.16813e-11
SSO0071	DNA-directed RNA polymerase subunit D (2.7.7.6)	856.209	916.004	886.554	371.698	198.16	374.605	886.255	314.821	17.2619	58.3365	1.94774	18.5301	0.355226	-1.49319	2.84972e-05
SSO0072	30S ribosomal protein S11	957.998	1108.92	999.197	639.349	292.514	663.96	1022.04	531.941	45.0387	119.924	4.40676	22.5447	0.520471	-0.942111	0.0112279
SSO0073	30S ribosomal protein S4	1503.59	1522.87	1378.84	828.043	456.155	815.139	1468.43	699.779	45.1395	121.869	3.07399	17.4153	0.476548	-1.06931	0.00305847
SSO0074	30S ribosomal protein S13	1698.21	1659.11	1528.85	1103.66	608.628	1057.37	1628.73	923.22	51.1962	157.862	3.14333	17.0991	0.566836	-0.818997	0.0282689
SSO0076	phosphoribosylformylglycinamidine cyclo-ligase (6.3.3.1)	115.754	100.246	109.086	37.9562	19.849	33.1342	108.362	30.3131	4.49126	5.41408	4.14468	17.8605	0.279739	-1.83785	4.80476e-07
SSO0077	hypothetical protein	38.8283	72.6201	79.7946	199.164	352.146	425.339	63.7476	325.549	12.6306	66.6314	19.8135	20.4674	5.10685	2.35243	0.000103606
SSO0078	tyrosine-tRNA ligase (6.1.1.1)	458.164	391.342	522.078	76.2673	74.6155	90.4248	457.195	80.4358	37.7436	5.01718	8.25546	6.2375	0.175933	-2.5069	5.89801e-13
SSO0079	DNA primase (2.7.7.B16)	534.071	478.814	564.324	93.6511	93.6784	111.646	525.736	99.6584	25.0339	5.99365	4.76169	6.01419	0.18956	-2.39928	3.5086e-12
SSO0081	DNA-directed DNA polymerase (2.7.7.7)	44.7532	48.4546	48.9407	53.7206	57.1898	58.8854	47.3828	56.5986	1.32226	1.51996	2.79059	2.68551	1.1945	0.256402	0.457343
SSO0082	putative N-acyltransferase (2.3.1.-)	5.92733	7.54636	11.0574	47.5843	36.9939	46.7641	8.17703	43.7807	1.51413	3.40169	18.5168	7.76984	5.35411	2.42065	1.27625e-10
SSO0083	Protein pelota homolog (3.1.-.-)	36.1481	30.6229	39.3093	38.5447	33.1275	36.4034	35.3601	36.0252	2.53831	1.57518	7.17847	4.37245	1.01881	0.0268835	0.828463
SSO0084	putative glycyl-radical enzyme activating enzyme (1.97.1.-)	172.382	163.053	176.015	154.82	115.658	172.073	170.483	147.517	3.86029	16.69	2.26432	11.314	0.865286	-0.208752	0.674922
SSO0085	putative amino-acid N-acetyltransferase (2.3.1.1)	62.4058	73.1958	79.8773	53.1884	33.6356	56.9393	71.8263	47.9211	5.08984	7.22435	7.08632	15.0755	0.66718	-0.583852	0.167843
SSO0086	Predicted nucleotidyltransferase	49.4364	51.3795	54.8733	25.2156	16.5356	22.0361	51.8964	21.2624	1.59063	2.5354	3.06501	11.9243	0.409709	-1.28733	0.00114545
SSO0087	putative peptidase M50 (3.4.21.-)	105.252	114.502	112.168	65.5256	99.2285	94.4282	110.641	86.3941	2.77726	10.5259	2.51016	12.1836	0.780852	-0.356878	0.273586
SSO0090	lysine-tRNA ligase (6.1.1.6)	202.319	174.527	175.859	193.649	141.673	213.284	184.235	182.869	9.05039	21.3634	4.91242	11.6824	0.992586	-0.0107364	0.97078
SSO0091	50S ribosomal protein L7Ae	1692.59	1259.03	1283	1952.39	685.042	2035.94	1411.54	1557.79	140.695	437.04	9.96751	28.0551	1.10361	0.14223	0.749457
SSO0093	glutamate-tRNA ligase (6.1.1.17)	200.459	214.652	205.865	73.496	72.5424	72.0748	206.992	72.7044	4.13582	0.418195	1.99806	0.575199	0.351243	-1.50946	1.39563e-05
SSO0094	phosphoglycolate phosphatase (3.1.3.18)	467.767	349.571	486.932	101.526	78.2562	106.45	434.757	95.4108	42.9506	8.69428	9.87922	9.11247	0.219458	-2.18798	5.90504e-10
SSO0095	HD superfamily phosphohydrolase	118.191	125.421	114.318	150.582	117.376	146.306	119.31	138.088	3.25341	10.4293	2.72685	7.55266	1.15739	0.210872	0.497086
SSO0097	DUF1512 domain-containing protein	1854.61	1753.16	1729	1048.16	1538.94	1081.42	1778.92	1222.84	38.4809	158.344	2.16316	12.9489	0.687405	-0.540769	0.113529
SSO0098	methionyl aminopeptidase (3.4.11.18)	65.6324	73.7644	70.622	153.682	95.5192	157.683	70.0063	135.628	2.36763	20.0877	3.38202	14.8108	1.93737	0.954099	0.00287178
SSO0099	UPF0173 metal-dependent hydrolase SSO0099	1187.96	1058.08	1123.28	463.536	506.485	555.049	1123.11	508.357	37.4936	26.4342	3.33838	5.19994	0.452634	-1.14358	0.000722888
SSO0100	phenylalanine-tRNA ligase, subunit alpha (6.1.1.20)	327.684	299.795	296.948	118.32	109.172	121.062	308.142	116.185	9.80534	3.59437	3.18208	3.09367	0.377049	-1.40717	4.70682e-05
SSO0101	phenylalanine-tRNA ligase, subunit beta (6.1.1.20)	217.952	205.926	223.636	74.9583	61.0665	86.9765	215.838	74.3338	5.22062	7.48609	2.41877	10.0709	0.344397	-1.53786	9.18906e-06
SSO0102	Alpha/beta superfamily hydrolase	150.636	150.927	140.643	100.89	106.014	117.103	147.402	108.002	3.38043	4.78488	2.29334	4.43036	0.732705	-0.448696	0.213142
SSO0103	MoaB/Mog-like domain containing protein	64.9617	72.0913	83.6436	67.9901	75.5235	63.256	73.5655	68.9232	5.44312	3.57193	7.39901	5.18248	0.936895	-0.0940406	0.930948
SSO0104	branched-chain-amino-acid transaminase (2.6.1.42)	518.892	470.803	447.79	377.139	464.097	471.664	479.161	437.633	20.9465	30.3257	4.37148	6.92947	0.913332	-0.130789	0.69933
SSO0106	Zn-dependent oxidoreductase	112.125	133.109	107.058	185.843	86.0349	215.77	117.431	162.549	7.97465	39.2205	6.79093	24.1284	1.38421	0.469067	0.330127
SSO0107	XRE family transcriptional regulator	40.5353	48.6862	52.3474	31.9053	103.967	32.0028	47.1896	55.9584	3.49102	24.0043	7.39785	42.8967	1.18582	0.245884	0.843895
SSO0108	hypothetical protein	99.5429	116.133	93.3491	171.491	422.96	203.727	103.008	266.059	6.80167	79.0004	6.60302	29.6928	2.58289	1.36899	0.088844
SSO0109	DUF2192 domain-containing protein	106.079	123.604	89.9318	165.871	190.943	173.869	106.538	176.894	9.7231	7.39411	9.12639	4.17996	1.66038	0.731516	0.0361057
SSO0110	Predicted transcriptional regulator, contains C-terminal CBS domains	364.698	360.019	330.792	438.085	481.157	552.13	351.836	490.457	10.6084	33.2487	3.01514	6.77912	1.39399	0.479223	0.181971
SSO0111	Proteasome lid subunit RPN8/RPN11, contains Jab1/MPN domain metalloenzyme (JAMM) motif	194.538	197.108	165.447	88.036	80.8821	97.6527	185.698	88.8569	10.1525	4.85862	5.46719	5.46791	0.478503	-1.0634	0.00246854
SSO0112	DNA helicase (3.6.4.12)	131.43	141.486	121.271	92.4543	110.95	96.9239	131.395	100.109	5.83548	5.57174	4.44116	5.56565	0.761894	-0.392338	0.269317
SSO0114	Membrane-associated glycosyl transferase family 2	92.0479	103.906	97.0985	63.1069	55.4767	86.2665	97.6842	68.2834	3.43575	9.25741	3.5172	13.5573	0.699021	-0.516592	0.144503
SSO0115	ParB-like nuclease	25.0467	35.9129	26.1545	53.7154	45.9504	63.0643	29.0381	54.2434	3.45228	4.94739	11.8888	9.12073	1.86801	0.901501	0.0116605
SSO0116	DNA-(apurinic or apyrimidinic site) lyase (4.2.99.18)	29.4115	32.3507	28.1221	43.9756	44.5586	51.5203	29.9614	46.6848	1.25125	2.42359	4.1762	5.19139	1.55816	0.639847	0.0781333
SSO0117	archaeal flagellin N-terminal-like domain	51.8856	51.184	33.5977	235.537	309.742	232.577	45.5558	259.285	5.98245	25.2429	13.1322	9.73556	5.69161	2.50884	3.01297e-13
SSO0118	Pilin/Flagellin, FlaG/FlaF family	767.569	735.357	823.35	1842.36	2538.56	2091.79	775.425	2157.57	25.7034	203.652	3.31475	9.43893	2.78243	1.47635	6.44447e-06
SSO0119	Pilus assembly protein TadC	7.01459	10.0023	9.60219	43.7258	49.5933	41.3719	8.87302	44.897	0.936366	2.44447	10.553	5.44462	5.05995	2.33912	7.21943e-12
SSO0120	archaeal flagellar ATPase (3.6.4.B6)	23.1215	25.6951	21.1947	149.978	195.143	147.944	23.3371	164.355	1.30361	15.4052	5.58601	9.37312	7.04266	2.81612	6.09845e-17
SSO0121	Predicted component of type IV pili like system	7.83497	8.67398	8.41029	29.5232	34.8125	28.4456	8.30641	30.9271	0.247708	1.96743	2.98213	6.36151	3.72328	1.89657	2.70671e-08
SSO0122	16S rRNA (cytosine967-C5)-methyltransferase (2.1.1.176)	9.63793	13.9066	11.6226	26.5914	18.7076	29.0722	11.7224	24.7904	1.23326	3.12456	10.5206	12.6039	2.11479	1.08052	0.00193145
SSO0123	Predicted periplasmic solute-binding protein	34.5448	48.6245	42.7459	251.017	367.59	267.175	41.9717	295.26	4.08287	36.4641	9.72766	12.3498	7.03475	2.8145	4.67024e-14
SSO0124	NAD(FAD)-dependent dehydrogenase	163.996	159.05	202.172	183.607	145.805	200.366	175.073	176.593	13.6248	16.1361	7.78234	9.1375	1.00868	0.0124704	0.859369
SSO0125	4-hydroxybenzoate polyprenyltransferase (2.5.1.39)	103.288	116.558	83.3955	197.177	124.323	224.086	101.08	181.862	9.63652	29.7997	9.53351	16.3859	1.79918	0.847342	0.0227939
SSO0127	(R)-citramalate synthase (2.3.1.182)	532.646	577.991	485.199	419.289	244.506	416.404	531.946	360.067	26.7892	57.7861	5.03607	16.0487	0.676886	-0.563015	0.146147
SSO0128	ABC transporter substrate-binding protein	44.6496	45.3883	46.7456	59.6002	48.7192	66.049	45.5945	58.1228	0.61377	5.05693	1.34615	8.70041	1.27478	0.350244	0.296666
SSO0129	Cobalt-precorrin-5A hydrolase (3.7.1.12)	9.35469	11.7046	14.9818	52.8781	51.4694	60.8143	12.0137	55.0539	1.63176	2.90874	13.5825	5.28343	4.5826	2.19616	1.99036e-10
SSO0131	Peptidase A24A, prepilin type IV (3.4.23.52)	14.0055	23.4351	16.3842	56.3299	48.9952	71.9444	17.9416	59.0899	2.83129	6.76708	15.7806	11.4522	3.29345	1.7196	1.08134e-06
SSO0133	Transposon ISC1212 Orf1	74.2781	86.9679	73.357	85.1922	131.393	89.6562	78.201	102.081	4.3915	14.713	5.61566	14.4131	1.30536	0.38445	0.325159
SSO0134	Transposon ISC1234	31.3988	34.2646	28.1948	28.4979	51.276	33.5902	31.2861	37.788	1.75308	6.90236	5.6034	18.266	1.20782	0.272408	0.598909
SSO0137	Transposase ISC1359	16.7972	19.4928	13.9894	5.19029	5.01586	4.5112	16.7598	4.90578	1.58881	0.203616	9.47987	4.15053	0.292711	-1.77245	9.36127e-06
SSO0138	SSV1_ORF_D-335, predicted GIY-YIG nuclease superfamily protein	34.1414	49.7456	54.2469	51.1699	19.7493	55.1209	46.0446	42.0134	6.09182	11.1903	13.2302	26.6351	0.912449	-0.132185	0.978624
SSO0140	DNA-directed DNA polymerase (2.7.7.7)	10.8538	8.26844	8.80758	9.61344	4.20278	9.08165	9.30994	7.63262	0.78746	1.72178	8.45828	22.5581	0.819836	-0.286592	0.653272
SSO0141	Transposase ISC1439	8.24671	9.18688	8.63941	21.109	20.5864	19.6373	8.691	20.4442	0.272625	0.430757	3.13686	2.10699	2.35234	1.2341	0.000735753
SSO0142	DNA-directed DNA polymerase (2.7.7.7)	18.4535	10.7062	13.4184	4.67907	2.92762	3.75933	14.1927	3.78867	2.26974	0.50581	15.9923	13.3506	0.266945	-1.90538	0.000229021
SSO0144	Na+/H+ antiporter NhaD or related arsenite permease	20.9471	25.3499	20.9598	37.3104	7.10151	41.8089	22.4189	28.7403	1.4655	10.897	6.53686	37.9156	1.28196	0.358356	0.612571
SSO0147	Rossmann-fold NAD(P)(+)-binding protein	25.7779	30.7932	28.3946	53.8059	67.6535	70.0952	28.3219	63.8515	1.44825	5.07201	5.11354	7.94344	2.25449	1.1728	0.000805126
SSO0149	Sugar kinase, ribokinase family	225.554	187.31	222.128	66.3341	57.0146	71.4645	211.664	64.9377	12.2169	4.22935	5.77185	6.51293	0.306796	-1.70465	1.23796e-06
SSO0150	C2H2-type zinc finger	512.041	430.206	538.651	113.065	97.1945	142.185	493.633	117.482	32.6303	13.174	6.61023	11.2137	0.237994	-2.071	2.85575e-09
SSO0151	6-phospho-3-hexuloisomerase (5.3.1.27)	232.577	237.171	220.233	513.392	602.145	618.199	229.994	577.912	5.05738	32.5911	2.19892	5.63945	2.51273	1.32926	6.55561e-05
SSO0152	DNA import protein CedB, ATPase domain	16.3322	11.5518	19.5758	33.2329	39.4025	37.0779	15.82	36.5711	2.33045	1.79892	14.7311	4.91897	2.31171	1.20896	0.000277288
SSO0154	hypothetical protein	67.9777	56.1492	56.3349	67.1544	114.45	87.2165	60.1539	89.6069	3.91226	13.7052	6.50375	15.2948	1.48963	0.574951	0.148675
SSO0155	[LysW]-L-2-aminoadipate/[LysW]-L-glutamate phosphate reductase (1.2.1.-)	484.529	477.666	455.604	160.658	223.141	153.679	472.6	179.159	8.72589	22.0828	1.84636	12.3258	0.379093	-1.39938	3.53361e-05
SSO0156	[LysW]-aminoadipate/[LysW]-glutamate kinase (2.7.2.- )	450.566	418.268	420.346	34.0677	41.9207	36.5322	429.727	37.5069	10.4371	2.31876	2.42877	6.18222	0.0872808	-3.51819	6.89089e-23
SSO0157	HTH-type transcriptional regulator LysM (unknown)	803.463	653.948	694.257	73.7357	95.9077	87.2165	717.223	85.62	44.6628	6.45007	6.22719	7.53337	0.119377	-3.0664	1.72249e-18
SSO0159	[lysine-biosynthesis-protein LysW]-L-2-aminoadipate ligase (6.3.2.43)	1544.66	1519.58	1362.88	180.904	154.988	103.323	1475.7	146.405	56.8766	22.8032	3.8542	15.5754	0.0992102	-3.33337	4.1646e-20
SSO0160	[LysW]-aminoadipate semialdehyde/glutamate semialdehyde transaminase (2.6.1.-)	1337.49	1224.01	1133.17	176.457	126.213	121.504	1231.56	141.392	59.1049	17.5856	4.79921	12.4375	0.114807	-3.12271	4.2585e-18
SSO0162	[LysW]-lysine/[LysW]-ornithine hydrolase (3.5.1.-)	295.99	329.865	251.7	68.4079	46.9017	55.5471	292.518	56.9522	22.6311	6.24794	7.73665	10.9705	0.194696	-2.3607	2.52981e-11
SSO0163	tritrans,polycis-undecaprenyl-diphosphate synthase [geranylgeranyl-diphosphate specific] (2.5.1.89)	139.191	164.815	144.339	123.722	85.6957	129.83	149.448	113.083	7.82572	13.8065	5.23641	12.2092	0.756667	-0.402269	0.327599
SSO0164	30S ribosomal protein S8e	1954.78	1604.78	1958.83	999.925	513.793	1114.29	1839.46	876.002	117.345	184.089	6.37933	21.0147	0.476227	-1.07028	0.00322188
SSO0165	Signal recognition particle 19 kDa protein	307.07	354.02	319.04	299.499	150.907	241.327	326.71	230.578	14.0853	43.2301	4.31127	18.7486	0.705757	-0.502757	0.273114
SSO0166	UDP-glucose 4-epimerase (5.1.3.2)	124.474	126.547	117.212	85.1871	59.0498	88.754	122.744	77.6636	2.82993	9.36371	2.30555	12.0567	0.632727	-0.660345	0.0797672
SSO0167	ABC transporter ATP-binding protein	19.9057	23.4058	15.4963	32.8531	38.993	39.1775	19.6026	37.0079	2.28832	2.07807	11.6735	5.61522	1.88791	0.916788	0.0127368
SSO0168	Uncharacterized membrane protein	3.66639	9.33571	14.6384	57.1366	58.6767	70.8072	9.21349	62.2068	3.16793	4.32313	34.3836	6.9496	6.75171	2.75525	1.46485e-14
SSO0169	Uncharacterized membrane protein	83.8156	84.1929	98.0554	345.743	352.137	365.602	88.688	354.494	4.68498	5.85286	5.28254	1.65105	3.99709	1.99895	9.60875e-10
SSO0170	Acetolactate synthase large subunit (2.2.1.6)	370.976	348.083	385.327	270.903	277.733	269.731	368.128	272.789	10.8453	2.49497	2.94607	0.914618	0.741015	-0.432425	0.267255
SSO0171	nucleotidyltransferase	79.3638	102.313	88.4593	275.369	141.479	327.062	90.0453	247.97	6.67211	55.2971	7.40973	22.2999	2.75384	1.46144	0.00816192
SSO0172	transcription elongation factor NusA	844.384	783.41	804.945	523.057	349.152	565.122	810.913	479.111	17.8529	66.104	2.20158	13.7972	0.590829	-0.759188	0.0387321
SSO0173	aspartate-tRNAAsn ligase (6.1.1.23)	507.82	509.643	489.257	313.834	232.514	324.02	502.24	290.122	6.51275	28.954	1.29674	9.97994	0.577657	-0.791716	0.0293261
SSO0174	tRNA pseudouridine13 synthase/probable asparaginyl-tRNA synthase (5.4.99.27/6.3.5.6)	37.5084	39.289	32.6578	55.0518	32.4124	49.838	36.485	45.7674	1.98147	6.84502	5.4309	14.9561	1.25441	0.327015	0.293406
SSO0175	aminoacyl-tRNA hydrolase (3.1.1.29)	74.459	71.3474	76.6361	69.4257	44.5825	61.2678	74.1475	58.4254	1.53464	7.31108	2.06971	12.5135	0.787961	-0.343804	0.519894
SSO0176	vesicle-fusing ATPase (CDC48) (3.6.4.6)	891.531	822.377	933.921	269.666	285.933	284.983	882.61	280.194	32.5073	5.27118	3.68309	1.88126	0.317461	-1.65535	1.46958e-06
SSO0179	flap endonuclease-1 (3.1.99.B1)	302.978	284.72	310.82	35.5471	39.0774	46.0549	299.506	40.2265	7.73212	3.08728	2.58162	7.67474	0.134309	-2.89637	1.02832e-16
SSO0180	glutamyl-tRNA reductase (1.2.1.70)	116.603	105.897	115.641	125.713	114.665	127.046	112.713	122.475	3.41977	3.92393	3.03404	3.20387	1.0866	0.119825	0.690416
SSO0181	porphobilinogen synthase (4.2.1.24)	150.991	156.399	157.769	206.593	198.637	250.811	155.053	218.681	2.06933	16.2287	1.33459	7.42117	1.41036	0.496062	0.1454
SSO0182	glutamate-1-semialdehyde 2,1-aminomutase (5.4.3.8)	125.154	129.508	121.748	73.9178	72.4818	78.74	125.47	75.0465	2.24544	1.89268	1.78962	2.52201	0.598123	-0.741485	0.037728
SSO0183	hydroxymethylbilane synthase (2.5.1.61)	87.0954	93.0205	65.8412	63.2522	55.6678	64.6708	81.9857	61.1969	8.25145	2.79474	10.0645	4.5668	0.746434	-0.421913	0.24948
SSO0184	uroporphyrinogen-III synthase (4.2.1.75)	40.8438	44.1367	35.5529	41.9601	43.411	35.9127	40.1778	40.4279	2.50021	2.29614	6.22287	5.67958	1.00623	0.00895401	0.948809
SSO0185	Phosphodiesterase of AP superfamily	124.192	115.656	121.644	54.5517	67.5692	61.0196	120.497	61.0468	2.52997	3.75787	2.09961	6.15571	0.506625	-0.98101	0.00417409
SSO0186	NAD(FAD)-dependent dehydrogenase	81.415	74.341	72.6846	30.0317	33.5314	31.3547	76.1469	31.6392	2.67712	1.02024	3.51573	3.2246	0.415503	-1.26707	0.000260336
SSO0187	Glycine/D-amino acid oxidase (deaminating)	81.4888	77.5272	81.8843	26.0726	22.0613	34.3722	80.3001	27.502	1.39113	3.625	1.73241	13.1808	0.342491	-1.54586	9.14449e-06
SSO0188	Putative metallo-hydrolase/oxidoreductase	105.935	117.072	119.788	106.531	111.58	118.763	114.265	112.291	4.238	3.54899	3.70892	3.16052	0.982728	-0.0251353	1
SSO0189	DNA ligase (ATP) (6.5.1.1)	134.458	118.435	140.558	59.3204	90.5966	61.1385	131.15	70.3518	6.59689	10.136	5.03002	14.4076	0.536422	-0.898561	0.00907083
SSO0190	dCTP deaminase (3.5.4.13)	111.789	119.867	102.193	54.4744	123.014	83.2138	111.283	86.9006	5.10825	19.8712	4.59033	22.8666	0.780898	-0.356794	0.235877
SSO0191	Transcriptional regulator, contains N-terminal RHH domain	248.275	268.11	254.096	272.462	418.032	286.405	256.827	325.633	5.88658	46.3743	2.29204	14.2413	1.26791	0.342452	0.35381
SSO0192	protein-disulfide reductase (acceptor) (1.8.99.B1)	554.838	601.903	559.747	1424.51	2111.73	1515.11	572.163	1683.78	14.9376	215.564	2.61072	12.8024	2.94284	1.55721	2.25861e-06
SSO0193	TIGR00296 family protein	49.9143	58.7822	46.2632	131.631	100.054	135.798	51.6532	122.494	3.71705	11.2844	7.19616	9.21221	2.37147	1.24578	0.000187485
SSO0194	PIN-domain and Zn ribbon-containing protein	57.331	60.3709	48.4604	110.38	99.697	132.796	55.3874	114.291	3.57294	9.75284	6.45082	8.53334	2.06348	1.04508	0.00262986
SSO0195	Nuclear export mediator factor NEMF homolog	56.9801	68.0905	61.1864	54.7996	63.178	65.4839	62.0856	61.1538	3.23866	3.24609	5.21644	5.30808	0.984992	-0.0218168	0.962457
SSO0197	non-specific serine/threonine protein kinase (2.7.11.1)	127.108	145.687	135.432	132.892	210.008	167.771	136.076	170.223	5.37281	22.2952	3.9484	13.0976	1.25095	0.323021	0.422006
SSO0198	Possible nuclease of RNase H fold, RuvC/YqgF family	116.23	126.15	118.744	52.853	59.4903	55.3981	120.374	55.9138	2.97744	1.93329	2.47348	3.45763	0.4645	-1.10625	0.00133794
SSO0199	methionine adenosyltransferase (2.5.1.6)	1631.15	1538.8	1589.77	602.829	378.742	643.089	1586.57	541.553	26.709	82.2312	1.68344	15.1843	0.341335	-1.55074	9.42152e-06
SSO0200	ArsR family transcriptional regulator	18.4933	24.1484	24.9211	22.1341	54.8592	32.7062	22.5209	36.5665	2.02614	9.64207	8.99673	26.3686	1.62367	0.699258	0.292606
SSO0201	CTP synthase (glutamine hydrolysing) (6.3.4.2)	378.553	331.477	354.981	151.556	120.431	148.805	355.003	140.264	13.5896	9.94828	3.82802	7.09254	0.395106	-1.33969	0.000143733
SSO0202	3-hexulose-6- phosphate synthase (4.1.2.43)	252.619	222.25	236.697	75.3433	56.437	100.338	237.189	77.3726	8.77024	12.7136	3.69758	16.4316	0.326207	-1.61614	2.67727e-06
SSO0203	DNA-binding protein	658.693	614.932	598.136	892.761	1028.61	1141.08	623.92	1020.82	18.0497	71.7902	2.89295	7.03261	1.63613	0.710292	0.0400736
SSO0205	DUF2153 domain-containing protein	517.201	717.12	699.199	1713.59	3862.35	1932.78	644.507	2502.91	63.8625	682.659	9.90874	27.2747	3.88344	1.95734	0.0119153
SSO0206	Trm112p-like protein	116.358	104.488	110.117	94.918	146.643	94.5964	110.321	112.052	3.42805	17.2954	3.10735	15.4351	1.0157	0.022468	0.974225
SSO0207	Phosphoglucomutase/phosphomannomutase (5.4.2.8/5.4.2.2)	140.8	156.62	154.041	134.497	217.652	151.768	150.487	167.973	4.90044	25.3352	3.25638	15.083	1.11619	0.158586	0.715287
SSO0209	N-terminal amino-acid Nalpha-acetyltransferase NatA (2.3.1.255)	125.867	144.111	128.732	115.815	202.878	133.437	132.903	150.71	5.66463	26.5754	4.26222	17.6334	1.13398	0.181398	0.708856
SSO0210	Bifunctional phosphopantothenoylcysteine decarboxylase/Phosphopantothenate-cysteine ligase (4.1.1.36/6.3.2.5)	203.992	175.28	201.026	75.6075	73.2118	77.6311	193.433	75.4835	9.11668	1.27725	4.7131	1.6921	0.390231	-1.3576	0.000107032
SSO0212	triphosphoribosyl-dephospho-CoA synthase (2.4.2.52)	9.51544	6.05728	5.23349	17.2536	13.9136	16.189	6.9354	15.7854	1.31175	0.985076	18.9139	6.24043	2.27606	1.18654	0.00219893
SSO0213	Predicted nucleotidyltransferase	18.9674	18.715	22.7961	25.5036	22.2484	28.3454	20.1595	25.3658	1.32029	1.76138	6.54924	6.94391	1.25826	0.331426	0.330221
SSO0214	Predicted butyrate kinase	21.1271	28.2926	40.5501	47.3962	33.344	50.8044	29.99	43.8482	5.67081	5.34344	18.909	12.1862	1.4621	0.548038	0.0727583
SSO0215	30S ribosomal protein S10	2263.2	2094.23	2438.09	1002.73	588.982	944.14	2265.17	845.283	99.271	129.262	4.38249	15.2922	0.373165	-1.42211	8.93755e-05
SSO0216	protein-synthesizing GTPase (Elongation factor 1-alpha) (3.6.5.3)	5710.57	4749.64	5253.53	3921.16	2810.59	3967.65	5237.91	3566.47	277.507	378.177	5.29804	10.6037	0.680895	-0.554496	0.151488
SSO0217	30S ribosomal protein S7	1735.91	1695.99	1471.31	1049.39	788.719	1209.34	1634.4	1015.82	82.3577	122.579	5.03901	12.067	0.621522	-0.686122	0.0504231
SSO0218	Bifunctional nuclease, with DNase and RNase activity	104.617	109.422	90.5564	120.91	197.722	160.26	101.532	159.631	5.66039	22.1759	5.57498	13.892	1.57222	0.652803	0.086863
SSO0219	30S ribosomal protein S12	854.477	903.165	857.059	275.046	191.644	238.546	871.567	235.079	15.8165	24.1386	1.81472	10.2683	0.26972	-1.89047	1.03479e-07
SSO0220	Probable transcription termination protein NusA	622.511	645.727	665.336	234.657	173.721	249.788	644.525	219.389	12.3769	23.2479	1.92032	10.5967	0.340388	-1.55475	1.03195e-05
SSO0221	50S ribosomal protein L30e	1428.65	1369.15	1340.43	621.508	527.202	705.734	1379.41	618.148	25.9774	51.5652	1.88323	8.34188	0.448125	-1.15803	0.000794478
SSO0223	DNA-directed RNA polymerase subunit A'' (2.7.7.6)	456.584	494.249	501.115	165.526	126.873	168.486	483.982	153.629	13.8421	13.4049	2.86003	8.72553	0.317426	-1.65551	2.39586e-06
SSO0225	DNA-directed RNA polymerase subunit A' (2.7.7.6)	464.282	473.168	436.611	355.354	257.535	348.767	458.021	320.552	11.0077	31.5659	2.40333	9.84735	0.699864	-0.514853	0.184261
SSO0227	hypothetical protein	657.66	613.183	680.226	284.834	210.153	287.412	650.356	260.8	19.6952	25.3344	3.02838	9.71412	0.401011	-1.31829	0.000202606
SSO0228	Probable translation initiation factor IF-2	229.755	227.822	248.796	64.117	96.6806	75.0991	235.458	78.6322	6.6925	9.56485	2.84233	12.164	0.333954	-1.58228	2.49733e-06
SSO0230	nucleoside-diphosphate kinase (2.7.4.6)	732.771	538.561	695.473	272.084	112.81	282.983	655.601	222.626	59.5027	54.998	9.07604	24.7042	0.339575	-1.5582	2.07027e-05
SSO0231	uracil phosphoribosyltransferase (2.4.2.9)	574.268	512.735	581.697	151.395	125.14	156.548	556.233	144.361	21.8545	9.72495	3.92902	6.73657	0.259532	-1.94601	2.70671e-08
SSO0232	aspartyl/glutamyl-tRNA amidotransferase subunit B (6.3.5.-)	632.455	560.568	594.839	106.887	85.3564	108.688	595.954	100.31	20.7593	7.49509	3.48338	7.47189	0.168319	-2.57073	1.78963e-13
SSO0233	putative xanthine phosphoribosyltransferase (2.4.2.22 )	296.99	287.923	348.44	103.653	79.5865	112.64	311.118	98.6266	18.844	9.86718	6.05686	10.0046	0.317007	-1.65741	2.95631e-06
SSO0234	MBL fold metallo-hydrolase	47.6806	63.7063	64.0399	51.2262	37.1284	59.0278	58.4756	49.1275	5.39836	6.40829	9.23182	13.0442	0.840136	-0.251305	0.636434
SSO0235	7,8-dihydro-6-hydroxymethylpterin dimethyltransferase (2.1.1.-)	3342.24	2851.93	3200.11	2003.02	7223.2	3125.28	3131.43	4117.17	145.647	1586.45	4.65113	38.5325	1.31479	0.394833	0.739539
SSO0237	thiamine-phosphate kinase (2.7.4.16)	21.514	23.2912	24.685	54.3832	62.93	60.8362	23.1634	59.3832	0.917617	2.572	3.96149	4.33119	2.56366	1.35821	6.75954e-05
SSO0239	formate-phosphoribosylaminoimidazolecarboxamide ligase (6.3.4.23)	221.552	216.625	203.577	90.7549	66.461	95.4007	213.918	84.2055	5.36274	8.97304	2.50691	10.6561	0.393635	-1.34507	0.000129564
SSO0240	adenylosuccinate lyase (4.3.2.2)	225.313	207.803	241.951	112.716	74.0118	109.985	225.023	98.9042	9.85884	12.4712	4.38127	12.6093	0.43953	-1.18597	0.00115059
SSO0241	formate-phosphoribosylaminoimidazolecarboxamide ligase (6.3.4.23)	228.829	243.898	237.123	61.5473	53.2918	68.2781	236.617	61.0391	4.35765	4.33363	1.84165	7.09977	0.257966	-1.95475	1.85143e-08
SSO0242	adenylosuccinate synthase (6.3.4.4)	566.483	516.027	671.669	74.9008	52.7911	119.144	584.727	82.2786	45.8466	19.5064	7.84069	23.7078	0.140713	-2.82917	3.79212e-16
SSO0244	FAD-dependent dehydrogenase	655.486	446.488	748.743	31.5566	31.8067	50.7526	616.906	38.0386	89.3605	6.3574	14.4853	16.713	0.0616603	-4.01951	8.09519e-14
SSO0245	Lrp/AsnC family transcriptional regulator	225.383	215.716	254.441	148.089	204.886	174.167	231.847	175.714	11.6369	16.4141	5.01924	9.34138	0.757888	-0.399943	0.269834
SSO0246	Bifunctional Chorismate mutase/prephenate dehydratase (4.2.1.51/5.4.99.5)	102.213	123.425	128.577	148.335	130.375	170.395	118.072	149.702	8.06738	11.573	6.83261	7.73068	1.26789	0.342431	0.289728
SSO0248	threonine ammonia-lyase (4.3.1.19)	165.031	136.355	168.158	133.418	102.242	123.414	156.515	119.691	10.1202	9.19023	6.46597	7.67829	0.764727	-0.386983	0.390209
SSO0249	ATP adenylyltransferase (2.7.7.53)	174.511	184.623	178.586	249.875	269.246	297.398	179.24	272.173	2.93712	13.7965	1.63865	5.06903	1.51849	0.602633	0.0797672
SSO0250	RadA recombinase (3.6.4.B7)	570.92	573.802	528.381	884.078	1214.78	809.772	557.701	969.543	14.6836	124.48	2.63288	12.839	1.73846	0.797813	0.0168335
SSO0251	Protein involved in ribosomal biogenesis, contains PUA domain	16.9352	21.8927	18.4695	27.2918	22.858	24.4398	19.0992	24.8632	1.46533	1.29732	7.67225	5.21783	1.3018	0.380503	0.290967
SSO0252	16S rRNA (cytosine1407-C5)-methyltransferase (2.1.1.178)	20.2226	20.7747	22.1597	51.2601	43.4302	48.8669	21.0523	47.8524	0.576148	2.31653	2.73674	4.841	2.27302	1.18461	0.000389438
SSO0253	Adenylate cyclase, class 2 (thermophilic)	128.309	102.34	109.714	119.203	130.792	143.418	113.454	131.137	7.72644	6.99224	6.81018	5.33199	1.15586	0.208969	0.602712
SSO0254	S-adenosyl-L-methionine hydroxide adenosyltransferase (2.5.1.B21)	142.928	126.308	130.709	92.9517	100.186	95.4124	133.315	96.1834	4.97168	2.12366	3.72927	2.20793	0.721473	-0.470982	0.20494
SSO0255	nicotinamide-nucleotide adenylyltransferase (2.7.7.1)	160.741	216.926	148.819	191.27	240.203	236.889	175.495	222.787	20.9992	15.7877	11.9657	7.08643	1.26948	0.344232	0.402232
SSO0256	UPF0215 protein Saci_0721	15.8062	18.4467	22.2165	23.3348	40.6364	34.1598	18.8231	32.7103	1.86004	5.04687	9.88168	15.429	1.73777	0.797241	0.0420415
SSO0257	ORC1-type DNA replication protein (3.6.1.3)	75.2979	62.9496	64.5089	26.1427	93.8441	31.8844	67.5854	50.6237	3.8824	21.6737	5.74443	42.8132	0.749033	-0.416898	0.476708
SSO0258	tRNAIle2-agmatinylcytidine synthase (6.3.4.22)	133.285	162.757	133.273	140.409	119.747	134.852	143.105	131.669	9.82597	6.17318	6.86628	4.6884	0.92009	-0.120153	0.839288
SSO0259	Phosphoglycerol geranylgeranyltransferase (2.5.1.41)	344.526	267.188	359.735	340.263	282.332	414.79	323.816	345.795	28.6524	38.3371	8.84835	11.0867	1.06787	0.0947404	0.745111
SSO0260	Transcription elongation factor 1	741.574	645.074	737.33	1103.64	1269.89	1244.85	707.993	1206.13	31.4831	51.7508	4.44681	4.29065	1.70359	0.768576	0.0207437
SSO0261	SWIM zinc finger	46.6283	42.7627	71.4791	60.1281	70.8598	83.9459	53.6234	71.6446	8.99735	6.88679	16.7788	9.61243	1.33607	0.417996	0.230144
SSO0262	ORF D-335-like protein	16.1223	22.3372	16.8073	20.0427	10.5147	20.4959	18.4223	17.0178	1.96744	3.25417	10.6797	19.1222	0.92376	-0.11441	0.926974
SSO0264	RecB-family nuclease	105.239	87.6352	97.5905	104.233	75.5051	100.721	96.8215	93.4865	5.09623	9.04769	5.26353	9.67807	0.965555	-0.050569	0.996453
SSO0265	DNA (cytosine-5-)- methyltransferase (2.1.1.37)	91.0553	87.7786	78.4007	67.8961	99.0045	69.4254	85.7449	78.7754	3.79197	10.1242	4.42238	12.852	0.918718	-0.122306	0.730674
SSO0266	Transcription factor E	236.033	239.123	239.595	217.223	330.994	206.104	238.25	251.44	1.11684	39.9062	0.468765	15.871	1.05536	0.0777369	0.845514
SSO0267	tRNA (cytidine56-2'-O)-methyltransferase (2.1.1.206)	219.421	220.11	221.385	100.89	110.457	104.822	220.306	105.39	0.575177	2.77614	0.261081	2.63416	0.47838	-1.06377	0.00249865
SSO0269	protein-synthesizing GTPase (3.6.5.3)	196.183	218.147	198.869	87.2399	120.885	94.79	204.4	100.972	6.9173	10.1924	3.38421	10.0943	0.493991	-1.01744	0.00259755
SSO0270	MBP-like transcription factor	522.176	461.874	500.657	268.356	377.845	321.545	494.902	322.582	17.6439	31.6111	3.56513	9.79938	0.65181	-0.617476	0.0678181
SSO0271	proteasome ATPase (3.6.4.8)	366.23	273.201	315.964	65.6442	113.826	59.8784	318.465	79.7828	26.8843	17.1027	8.44184	21.4366	0.250523	-1.99699	3.4208e-09
SSO0273	Proteasome assembly chaperone 2	391.678	380.94	421.92	154.416	141.262	155.245	398.179	150.308	12.2684	4.52912	3.08112	3.01323	0.377488	-1.4055	8.36384e-05
SSO0274	tRNA-guanine15 transglycosylase (2.4.2.48)	115.348	102.056	108.898	49.4152	46.7138	55.3756	108.767	50.5015	3.83764	2.55877	3.52832	5.06672	0.464309	-1.10684	0.00148667
SSO0276	Small nuclear ribonucleoprotein (snRNP) homolog	186.449	134.294	170.32	78.7244	93.6089	91.3697	163.688	87.901	15.4165	4.63361	9.41824	5.27139	0.537005	-0.896994	0.0109611
SSO0277	DNA-directed RNA polymerase subunit G (2.7.7.6)	29.5921	49.023	43.576	168.388	130.617	219.681	40.7303	172.895	5.78687	25.8091	14.2078	14.9276	4.24487	2.08572	3.40411e-07
SSO0278	proteasome endopeptidase complex subunit beta (3.4.25.1)	579.855	535.064	530.43	678.648	576.439	921.086	548.45	725.391	15.7594	102.199	2.87345	14.0889	1.32262	0.4034	0.257169
SSO0279	histidine-tRNA ligase (6.1.1.21)	71.2945	81.4371	77.2295	91.7545	75.9078	86.2974	76.6537	84.6532	2.94204	4.64782	3.8381	5.49042	1.10436	0.14321	0.617286
SSO0280	TFIIB-type zinc ribbon-containing protein	15.5289	30.362	14.5737	89.4864	160.14	93.082	20.1549	114.236	5.11099	22.9753	25.3586	20.1121	5.66791	2.50282	6.68963e-05
SSO0281	tRNA splicing endonuclease	82.8494	101.41	82.0502	111.62	90.6615	113.186	88.7697	105.156	6.32414	7.26123	7.12421	6.90521	1.18459	0.244389	0.470321
SSO0282	chaperonin ATPase, subunit beta (3.6.4.9)	5216.73	4329.94	4425.02	1199.6	1380.08	990.017	4657.23	1189.9	281.093	112.706	6.03563	9.47193	0.255495	-1.96863	1.01079e-08
SSO0283	HerA helicase	12.4878	18.6783	14.5157	49.7818	58.5131	47.7041	15.2273	51.9997	1.82212	3.31149	11.9662	6.36829	3.41491	1.77185	1.45071e-07
SSO0284	hypothetical protein	135.648	182.597	130.164	315.283	316.639	364.594	149.47	332.172	16.6393	16.2155	11.1322	4.88165	2.22234	1.15208	0.000680031
SSO0286	Bifunctional fructose-bisphosphate aldolase/fructose-bisphosphatase (4.1.2.13/3.1.3.11)	1044.82	961.521	1015.37	1011.44	1158.42	1197.46	1007.24	1122.44	24.3873	56.6324	2.42121	5.04547	1.11438	0.156238	0.686852
SSO0287	ABC transporter family E ATP-binding protein	107.461	96.935	90.3575	106.427	85.6509	97.8828	98.2512	96.6534	4.98107	6.02885	5.06973	6.2376	0.983738	-0.0236537	0.973718
SSO0288	ORF D-335-like protein	26.205	26.4785	16.2684	24.7667	23.66	34.0451	22.984	27.4906	3.35872	3.29276	14.6133	11.9778	1.19608	0.258312	0.683069
SSO0290	Phosphate transporter MFS family permease	20.667	17.6304	15.1301	48.5837	31.8596	40.328	17.8092	40.2571	1.60084	4.82797	8.98886	11.9928	2.26047	1.17662	0.000406401
SSO0291	Transcription factor S	455.631	435.72	484.815	714.263	424.96	641.99	458.722	593.738	14.2564	86.9297	3.10786	14.6411	1.29433	0.372205	0.194809
SSO0292	Exosome complex component	290.501	311.069	283.07	159.149	171.315	175.81	294.88	168.758	8.37399	4.97657	2.8398	2.94894	0.572294	-0.805172	0.0207681
SSO0293	2-(3-amino-3-carboxypropyl)histidine synthase, subunit 1 (2.5.1.108)	411.15	412.655	379.664	262.627	212.976	280.712	401.157	252.105	10.7549	20.249	2.68098	8.03196	0.628445	-0.670141	0.0631576
SSO0294	50S ribosomal protein L10e	730.352	807.419	632.984	1145.6	946.755	1332.37	723.585	1141.58	50.4686	111.335	6.97479	9.75273	1.57767	0.657792	0.0516964
SSO0295	Archaeal Cdc45	33.3247	41.4211	34.2907	51.2687	33.652	68.4408	36.3455	51.1205	2.55309	10.0429	7.02449	19.6456	1.40651	0.492124	0.23259
SSO0296	lysylphosphatidylglycerol synthetase family protein	40.5992	46.6411	50.5904	53.9174	58.1006	66.6521	45.9436	59.5567	2.90522	3.74758	6.32346	6.29246	1.2963	0.374401	0.285648
SSO0297	transketolase (2.2.1.1)	2569.68	2885.39	2758.05	661.91	483.422	670.361	2737.71	605.231	91.7012	60.9533	3.34956	10.0711	0.221072	-2.17741	4.14923e-10
SSO0298	sulfur carrier protein ThiS adenylyltransferase (2.7.7.73)	29.3882	39.5845	30.8868	62.5128	81.9876	70.2433	33.2865	71.5812	3.17859	5.66156	9.54919	7.90928	2.15046	1.10465	0.00140111
SSO0299	1-deoxy-D-xylulose-5-phosphate synthase (2.2.1.7)	2192.88	2325.63	2541.95	216.968	165.975	182.349	2353.49	188.431	101.724	15.031	4.32226	7.97693	0.0800645	-3.64269	1.82513e-23
SSO0302	prephenate dehydrogenase (NADP+) (1.3.1.13)	424.854	510.978	439.264	139.93	146.107	132.082	458.365	139.373	26.6332	4.05829	5.81047	2.91183	0.304065	-1.71755	6.3428e-07
SSO0304	3-deoxy-7-phosphoheptulonate synthase (2.5.1.54)	593.304	542.429	555.994	172.342	196.221	160.116	563.909	176.226	15.2102	10.6019	2.69727	6.0161	0.312508	-1.67803	1.07522e-06
SSO0305	3-dehydroquinate synthase (4.2.3.4)	299.873	249.816	360.797	69.4683	70.8276	66.5794	303.495	68.9584	32.0885	1.25257	10.573	1.81641	0.227214	-2.13788	1.53576e-09
SSO0306	shikimate dehydrogenase (1.1.1.25)	155.955	148.244	168.931	70.8111	72.9763	68.8042	157.71	70.8638	6.03601	1.20467	3.82728	1.69998	0.44933	-1.15415	0.00124436
SSO0307	chorismate synthase (4.2.3.5)	179.997	183.115	164.554	63.0447	66.0083	59.1827	175.889	62.7452	5.73839	1.97607	3.26252	3.14936	0.356733	-1.48708	1.79936e-05
SSO0308	shikimate kinase (2.7.1.71)	74.7358	79.6196	58.376	63.9043	56.1512	63.6744	70.9105	61.2433	6.42384	2.54693	9.05908	4.15871	0.86367	-0.211447	0.611484
SSO0309	3-phosphoshikimate 1-carboxyvinyltransferase (2.5.1.19)	57.3594	66.6262	57.1181	65.5142	60.4773	68.6173	60.3679	64.8696	3.12992	2.37183	5.18475	3.65631	1.07457	0.103761	0.758636
SSO0311	3-dehydroquinate dehydratase (4.2.1.10)	45.273	46.9855	57.6938	50.7081	57.507	55.4476	49.9841	54.5542	3.88643	2.01286	7.77534	3.68964	1.09143	0.126222	0.692792
SSO0312	(2Fe-2S)-binding protein	4.51606	10.3493	7.17551	34.5249	12.6263	35.7172	7.34696	27.6228	1.68609	7.50615	22.9495	27.1737	3.75977	1.91064	0.011958
SSO0313	DEAD/DEAH box helicase (3.6.4.12)	43.632	47.7708	39.8645	106.563	167.266	134.07	43.7558	135.966	2.28319	17.5489	5.21803	12.9068	3.10739	1.6357	1.38068e-06
SSO0314	thioredoxin-like protein	213.987	186.162	216.65	137.716	85.946	127.97	205.6	117.211	9.74931	15.8836	4.74189	13.5513	0.570093	-0.810731	0.0367393
SSO0315	Uncharacterized membrane protein	29.2205	48.3156	70.8854	82.2209	125.024	84.0871	49.4738	97.1105	12.0416	13.9669	24.3392	14.3825	1.96287	0.972962	0.0156826
SSO0316	superoxide dismutase (1.15.1.1)	1945.95	2106.15	2135.63	2671.16	3447.68	2904.27	2062.58	3007.7	58.9293	230.05	2.85707	7.64869	1.45823	0.544214	0.1073
SSO0317	mannose-1-phosphate guanylyltransferase (2.7.7.13)	152.211	159.266	141.528	166.244	164.552	187.684	151.002	172.827	5.15602	7.44468	3.41455	4.30759	1.14454	0.194764	0.601145
SSO0318	DUF4213 and DUF364 domain containing protein	73.9172	98.9271	75.976	99.0053	91.8161	106.089	82.9401	98.9702	8.01556	4.12027	9.66427	4.16314	1.19327	0.254923	0.476708
SSO0320	Six-hairpin glycosidase-like protein, contains thioredoxin domain	90.4935	78.4975	90.6946	134.549	71.6566	151.02	86.5619	119.075	4.03259	24.1814	4.65862	20.3077	1.37561	0.460071	0.230196
SSO0321	thymidylate synthase (FAD) (2.1.1.148)	111.188	86.9711	94.595	95.8231	235.937	97.4085	97.5848	143.056	7.14899	46.4425	7.32593	32.4645	1.46597	0.551851	0.505898
SSO0322	NADH dehydrogenase subunit A (1.6.5.3)	322.811	391.946	417.284	578.893	307.704	691.023	377.347	525.873	28.2319	113.786	7.48167	21.6375	1.39361	0.478823	0.244032
SSO0323	NADH dehydrogenase subunit C (1.6.5.3)	326.073	349.796	305.463	492.507	260.581	556.39	327.11	436.493	12.8085	89.8684	3.91565	20.5887	1.33439	0.41618	0.289363
SSO0324	NADH dehydrogenase subunit D (1.6.5.3)	579.407	487.374	535.001	254.981	143.488	252.843	533.927	217.104	26.5731	36.8132	4.97691	16.9565	0.406617	-1.29826	0.000300674
SSO0325	NADH dehydrogenase subunit H (1.6.5.3)	224.869	218.567	216.884	306.504	172.503	324.653	220.106	267.887	2.4303	47.9786	1.10415	17.91	1.21708	0.283422	0.351861
SSO0326	NADH dehydrogenase subunit I (1.6.5.3)	179.89	184.307	171.415	338.886	193.265	389.013	178.537	307.055	3.78251	58.7064	2.11861	19.1192	1.71984	0.782272	0.0515041
SSO0327	NADH dehydrogenase subunit J (1.6.5.3)	156.933	164.223	166.969	276.677	149.121	287.607	162.708	237.802	2.99444	44.4523	1.84037	18.693	1.46152	0.54747	0.119422
SSO0328	NADH dehydrogenase subunit L (1.6.5.3)	118.485	124.052	135.029	222.975	123.66	241.345	125.855	195.993	4.86034	36.5533	3.86185	18.6503	1.55729	0.639038	0.0786542
SSO0329	NADH dehydrogenase subunit N (1.6.5.3)	125.405	115.004	139.262	233.7	126.852	231.376	126.557	197.309	7.02638	35.2349	5.55195	17.8577	1.55906	0.640673	0.0634842
SSO0330	inositol-3-phosphate synthase (5.5.1.4)	141.431	126.166	133.047	264.104	153.579	258.237	133.548	225.307	4.41366	35.9037	3.30492	15.9355	1.68708	0.75453	0.0197477
SSO0333	tRNA sulfurtransferase (2.8.1.4)	37.8584	41.8701	42.8439	57.4858	66.9764	45.1322	40.8575	56.5315	1.52565	6.32389	3.73409	11.1865	1.38363	0.468454	0.148124
SSO0334	hypothetical protein	265.61	243.848	258.933	78.8296	47.1907	106.509	256.13	77.5097	6.43634	17.1363	2.51292	22.1087	0.302618	-1.72443	5.3626e-07
SSO0335	hypothetical protein	249.579	235.232	242.627	92.0408	45.9865	104.634	242.479	80.8871	4.14221	17.825	1.70828	22.0368	0.333584	-1.58388	7.54591e-06
SSO0340	DUF434 domain-containing protein	37.669	44.5729	53.6229	18.8944	24.7806	27.9174	45.2883	23.8642	4.61937	2.64473	10.1999	11.0824	0.526939	-0.924292	0.0112702
SSO0341	alanine-tRNA ligase (6.1.1.7)	349.035	285.17	349.473	78.5344	91.7364	95.7349	327.893	88.6686	21.3615	5.19689	6.51479	5.86103	0.270419	-1.88673	2.71196e-08
SSO0342	50S ribosomal protein L12	4536.23	4214.11	4801.15	5781.68	4200.74	7121.6	4517.16	5701.34	169.729	844.134	3.75743	14.8059	1.26215	0.335884	0.296666
SSO0344	50S ribosomal protein L10	1290.65	1246.77	1319.48	766.338	672.794	849.525	1285.64	762.885	21.1385	51.0472	1.6442	6.69133	0.593391	-0.752945	0.035626
SSO0345	50S ribosomal protein L1	2021.89	1914.78	1813.58	516.964	505.798	538.034	1916.75	520.266	60.1447	9.45104	3.13785	1.81658	0.271431	-1.88134	3.63695e-08
SSO0346	50S ribosomal protein L11	1795.64	1519.33	1795.97	548.996	429.31	515.53	1703.65	497.945	92.157	35.6516	5.40939	7.15975	0.292282	-1.77457	4.79072e-07
SSO0347	Transcription elongation factor Spt5	435.771	471.886	486.391	222.378	191.255	240.121	464.683	217.918	15.0501	14.2818	3.23878	6.55373	0.468961	-1.09246	0.00208427
SSO0348	signal-recognition-particle GTPase (3.6.5.4)	259.019	263.345	250.39	73.1121	53.1019	81.143	257.585	69.119	3.80806	8.33736	1.47837	12.0623	0.268335	-1.89789	4.85178e-08
SSO0349	Prefoldin subunit alpha	1589.48	1274.72	1493.54	605.756	558.167	776.699	1452.58	646.874	93.143	66.35	6.41223	10.257	0.445327	-1.16706	0.000606228
SSO0351	Translation initiation factor 6	379.772	387.021	362.743	171.017	191.232	195.264	376.512	185.837	7.19546	7.50121	1.91109	4.03644	0.493576	-1.01865	0.00276386
SSO0352	DNA-binding protein	1499.07	1424.55	1516.11	457.973	618.895	478.225	1479.91	518.364	28.1133	50.604	1.89966	9.76226	0.350268	-1.51347	8.10927e-06
SSO0353	30S ribosomal protein S19e	2452.61	1996.52	2554.93	825.659	579.266	844.594	2334.69	749.839	171.642	85.4618	7.35183	11.3973	0.321173	-1.63858	3.56746e-06
SSO0354	nicotinate phosphoribosyl transferase (6.3.4.21)	201.162	178.934	206.132	211.297	154.586	233.776	195.41	199.887	8.36168	23.5615	4.27905	11.7874	1.02291	0.0326794	0.847559
SSO0356	Phosphate uptake regulator	523.491	508.35	496.907	590.735	523.396	539.528	509.583	551.22	7.69859	20.2991	1.51076	3.68258	1.08171	0.113311	0.689428
SSO0358	DUF711 domain-containing protein	214.812	181.84	198.482	97.7463	98.5923	123.995	198.378	106.778	9.51831	8.6119	4.79807	8.06525	0.538254	-0.893642	0.0091198
SSO0359	DsrE/DsrF/DrsH-like family peroxiredoxin	52.3728	35.5918	59.2536	72.4451	86.3145	82.0096	49.0727	80.2564	7.02704	4.09858	14.3196	5.10686	1.63546	0.709695	0.0398316
SSO0360	cysteine synthase (2.5.1.47)	458.91	500.592	413.277	441.443	474.648	580.517	457.593	498.869	25.2143	41.934	5.51019	8.40581	1.0902	0.124596	0.799756
SSO0361	Protein kinase-like protein	58.2448	57.6142	72.2466	216.94	147.377	250.698	62.7019	205.005	4.77584	30.4174	7.61674	14.8374	3.26952	1.70908	4.76571e-06
SSO0362	GTP 3',8-cyclase (4.1.99.22)	76.5757	86.3558	73.7111	143.15	334.807	187.699	78.8809	221.885	3.82785	57.9068	4.8527	26.0976	2.81292	1.49207	0.035475
SSO0363	Xaa-Pro dipeptidase (3.4.13.9)	107.464	112.533	102.613	75.4904	135.076	87.3401	107.537	99.3021	2.86368	18.211	2.66298	18.339	0.923424	-0.114935	0.704174
SSO0364	GTP cyclohydrolase I (3.5.4.16)	811.108	668.413	752.32	420.201	550.779	479.482	743.947	483.487	41.4047	37.7479	5.56554	7.80742	0.649895	-0.621721	0.0696743
SSO0365	HTH domain containing transcriptional regulator	68.6157	64.369	75.6116	104.051	124.129	102.378	69.5321	110.186	3.27764	6.98826	4.71385	6.34222	1.58468	0.664196	0.044028
SSO0366	glutamine synthetase (6.3.1.2)	964.848	1025.67	889.355	693.741	161.749	804.536	959.956	553.342	39.4253	198.391	4.10699	35.8533	0.576424	-0.794798	0.13246
SSO0367	ABC-type sugar transport system, ATPase component	30.3666	38.0664	41.3972	86.9705	102.467	105.476	36.6101	98.3045	3.26646	5.73319	8.92229	5.83207	2.68518	1.42502	2.8747e-05
SSO0368	Thioredoxin (TrxA-1)	157.118	185.618	145.755	507.116	314.894	536.317	162.831	452.776	11.8565	69.454	7.28152	15.3396	2.78066	1.47543	9.11035e-05
SSO0369	4-coumarate-CoA ligase (6.2.1.12)	127.561	127.243	117.313	107.941	97.9628	101.401	124.039	102.435	3.36425	2.92661	2.71225	2.85704	0.825829	-0.276086	0.524622
SSO0370	beta-ribofuranosylphenol 5'-phosphate synthase (2.4.2.54)	76.5495	82.0055	77.7363	60.6724	43.8437	69.803	78.7638	58.1064	1.65669	7.60286	2.10337	13.0844	0.73773	-0.438836	0.267021
SSO0371	S-adenosyl-L-methionine-dependent methyltransferase	43.2261	42.5173	46.8243	32.4658	22.7186	38.5561	44.1892	31.2468	1.33331	4.61233	3.01728	14.761	0.707114	-0.499985	0.215628
SSO0372	Putative gamma carbonic anhydrase	204.737	180.047	178.641	141.375	143.064	150.064	187.808	144.834	8.47392	2.6597	4.51201	1.83637	0.771182	-0.374857	0.32294
SSO0373	radical SAM protein	101.59	102.986	103.173	133.87	158.52	126.775	102.583	139.721	0.49919	9.61979	0.486622	6.88498	1.36203	0.445764	0.183983
SSO0375	Tyrosine recombinase XerA	69.504	50.8604	59.7424	17.4284	40.5494	19.116	60.0356	25.698	5.38393	7.44171	8.96789	28.9584	0.428045	-1.22416	0.00114826
SSO0376	Kef-type K+ transport system, membrane component fused to CBS domains	4.68563	5.60757	6.52865	18.9095	10.661	20.4252	5.60728	16.6653	0.532033	3.03383	9.48824	18.2045	2.97207	1.57147	0.000472746
SSO0377	cob(I)yrinic acid a,c-diamide adenosyltransferase (2.5.1.17)	13.7048	12.2138	6.03011	49.4646	28.5395	42.0958	10.6496	40.0333	2.34949	6.12796	22.0618	15.3072	3.75915	1.91041	1.77194e-05
SSO0378	ornithine cyclodeaminase (4.3.1.12)	126.195	117.821	117.595	112.554	66.8043	122.384	120.537	100.581	2.82975	17.1251	2.34762	17.0262	0.834443	-0.261115	0.579787
SSO0379	Carboxypeptidase-like protein, extracellular	1877.09	1494.7	1914.88	305.226	164.007	355.008	1762.22	274.747	134.207	57.2045	7.61581	20.8208	0.155909	-2.68122	2.38752e-14
SSO0381	glucose-1-phosphate thymidylyl transferase (2.7.7.24)	197.621	162.869	204.438	50.0828	67.1924	51.8747	188.309	56.3833	12.8717	5.42926	6.83538	9.62919	0.299419	-1.73976	4.57757e-07
SSO0382	glutamine-fructose-6-phosphate transaminase (isomerizing) (2.6.1.16)	204.252	174.994	210.091	69.2133	82.7058	70.6424	196.446	74.1872	10.8575	4.27923	5.52695	5.76815	0.377647	-1.40489	4.85476e-05
SSO0383	mevalonate kinase (2.7.1.36)	37.7843	44.0803	42.5011	40.3344	25.1075	41.5317	41.4553	35.6579	1.89123	5.28649	4.5621	14.8256	0.860153	-0.217335	0.715652
SSO0384	threonine-tRNA ligase (6.1.1.3)	36.0234	41.4952	31.1495	38.7299	34.6118	44.059	36.2227	39.1336	2.98822	2.73462	8.24956	6.98791	1.08036	0.111512	0.793519
SSO0386	5'-3' exoribonuclease (3.1.13.B1)	245.557	219.074	238.408	125.923	91.8029	126.314	234.346	114.68	7.91008	11.4391	3.37538	9.97477	0.489361	-1.03103	0.00425766
SSO0387	HTH-type transcriptional regulator	39.5475	36.6625	29.33	18.5574	15.9173	14.1241	35.18	16.1996	3.04125	1.28754	8.64484	7.94796	0.460478	-1.1188	0.0038013
SSO0388	Glycosyl transferases group 1	38.3975	37.695	39.297	17.3434	19.6244	18.5069	38.4632	18.4916	0.463633	0.65851	1.20539	3.56113	0.480761	-1.05661	0.00344783
SSO0389	S-layer protein SlaA	30388.7	26390.8	29692.4	2685.78	3388.14	4307.02	28824	3460.31	1233.09	469.403	4.27801	13.5653	0.12005	-3.05829	4.20698e-19
SSO0390	thermopsin-like protease (3.4.23.B25)	5022.56	5187.2	4560.04	2808.08	3866.45	3622.55	4923.26	3432.36	187.729	319.981	3.81311	9.32248	0.697172	-0.520414	0.108697
SSO0391	tRNA(Met) cytidine acetyltransferase	19.949	19.7179	24.2263	28.8366	22.4893	24.4417	21.2977	25.2559	1.46579	1.87697	6.8824	7.43183	1.18585	0.245921	0.364706
SSO0392	S-adenosyl-L-methionine-dependent methyltransferase	66.9439	90.7178	66.9439	48.3709	35.9372	61.5646	74.8685	48.6242	7.92462	7.39909	10.5847	15.2169	0.649462	-0.622684	0.0867732
SSO0393	tRNA pseudouridine55 synthase B (5.4.99.25)	286.883	321.475	308.616	217.928	180.007	223.856	305.658	207.264	10.0949	13.7354	3.30269	6.62704	0.67809	-0.560451	0.144337
SSO0394	DNA helicase (3.6.4.12)	153.462	169.025	169.556	85.5214	79.6278	84.6878	164.015	83.279	5.27853	1.84139	3.21833	2.21111	0.507754	-0.977799	0.0062176
SSO0395	HerA helicase	12.4132	12.9592	14.4637	16.9418	18.8289	17.5803	13.2787	17.7837	0.613105	0.554177	4.6172	3.11621	1.33926	0.421436	0.225875
SSO0396	RNA polymerase Rpo13 subunit HTH domain	239.803	248.958	243.415	70.0458	40.0559	59.3903	244.059	56.4973	2.66245	8.77734	1.09091	15.5358	0.231491	-2.11097	1.16296e-08
SSO0397	DNA polymerase sliding clamp 1	241.835	225.304	233.679	132.317	137.148	126.464	233.606	131.976	4.77213	3.08889	2.04281	2.34049	0.564952	-0.823799	0.0220616
SSO0398	2-amino-5-formylamino-6-ribosylaminopyrimidin-4(3H)-one 5'-monophosphate deformylase (3.5.1.102)	68.3826	54.1749	61.9215	24.3081	26.1062	21.1156	61.493	23.8433	4.10699	1.4593	6.6788	6.12038	0.38774	-1.36684	0.000156809
SSO0399	GTP cyclohydrolase IIa (3.5.4.29)	93.6109	73.1217	99.4246	29.2227	24.0403	25.9394	88.719	26.4008	7.97724	1.51371	8.99157	5.73359	0.297578	-1.74866	2.45368e-06
SSO0400	6,7-dimethyl-8-ribityllumazine synthase (2.5.1.78)	93.6135	81.0139	74.0342	16.7538	14.1572	12.9418	82.8872	14.6176	5.72914	1.12425	6.91198	7.69105	0.176355	-2.50344	3.69936e-11
SSO0401	riboflavin synthase (2.5.1.9)	138.912	110.68	135.231	16.3112	13.7734	7.82713	128.274	12.6373	8.86113	2.51417	6.90795	19.8949	0.0985174	-3.34348	1.05392e-17
SSO0402	3,4-dihydroxy-2- butanone-4- phosphate synthase (4.1.99.12)	90.742	66.9568	88.7782	25.9842	23.6892	15.8576	82.159	21.8437	7.62219	3.0655	9.27737	14.0338	0.265871	-1.9112	4.58188e-07
SSO0403	DUF2208 domain-containing membrane protein	146.379	189.226	162.644	413.53	372.594	510.372	166.083	432.165	12.4877	40.8499	7.51898	9.45237	2.60211	1.37968	2.73403e-05
SSO0404	cobyrinate a,c-diamide synthase (6.3.5.11)	70.0923	64.9508	77.1415	54.1684	44.2447	57.6431	70.7282	52.0187	3.5335	4.01437	4.99589	7.71716	0.735474	-0.443254	0.284113
SSO0405	DNA polymerase sliding clamp 3	195.146	151.159	163.614	127.362	170.028	134.012	169.973	143.801	13.0898	13.2536	7.70107	9.21668	0.846019	-0.241238	0.513533
SSO0406	5-methyltetrahydropteroyltriglutamate-homocysteine S-methyltransferase (2.1.1.14)	266.318	273.037	274.547	168.44	163.114	176.409	271.301	169.321	2.52929	3.86335	0.932284	2.28167	0.624108	-0.680132	0.0606533
SSO0407	methionine synthase (2.1.1.13)	463.506	391.232	501.764	116.085	106.808	97.693	452.167	106.862	32.4074	5.30938	7.16712	4.96844	0.236333	-2.08111	4.50461e-09
SSO0408	30S ribosomal protein S15	1513.99	1307.25	1411.78	703.175	417.121	713.123	1411	611.14	59.6817	97.052	4.22973	15.8805	0.433124	-1.20715	0.000759048
SSO0410	sirohydrochlorin cobaltochelatase (4.99.1.3)	115.79	129.166	120.405	210.222	169.752	225.14	121.787	201.705	3.92266	16.5468	3.22093	8.20348	1.65621	0.727888	0.0282689
SSO0411	30S ribosomal protein S6e	1690.09	1306.26	1671.83	608.293	320.225	553.521	1556.06	494.013	125.011	88.321	8.03385	17.8783	0.317477	-1.65528	4.7073e-06
SSO0412	protein-synthesizing GTPase (Translation initiation factor 2 subunit gamma) (3.6.5.3)	446.601	508.364	448.881	362.855	189.128	344.149	467.949	298.711	20.2183	55.0569	4.32061	18.4315	0.638341	-0.647601	0.10078
SSO0414	rRNA-processing protein FCF1, contains PIN domain	111.726	153.822	159.975	95.1402	47.5947	95.5798	141.841	79.4382	15.1618	15.9223	10.6893	20.0436	0.560052	-0.836367	0.0393754
SSO0415	DNA-directed RNA polymerase subunit E' (2.7.7.6)	241.547	275.505	230.543	102.934	83.097	121.188	249.198	102.406	13.5313	10.999	5.42994	10.7405	0.410942	-1.28299	0.000215046
SSO0416	UPF0218 protein	103.531	80.1591	88.544	26.4331	16.7625	25.6804	90.7446	22.9587	6.83589	3.1057	7.53311	13.5273	0.253004	-1.98277	8.73597e-08
SSO0417	phosphoglycerate mutase (2,3-diphosphoglycerate-independent) (5.4.2.12)	500.238	472.784	522.861	139.386	155.324	142.489	498.628	145.733	14.4785	4.87862	2.90366	3.34765	0.292268	-1.77464	2.60559e-07
SSO0420	DNA topoisomerase (ATP-hydrolysing) (5.99.1.3)	186.89	188.738	188.369	155.496	170.249	147.419	187.999	157.721	0.564768	6.68364	0.300411	4.23762	0.838948	-0.253346	0.552522
SSO0421	vesicle-fusing ATPase, CDC48 (3.6.4.6)	571.179	504.45	525.443	184.221	250.191	185.08	533.691	206.497	19.6994	21.8482	3.69116	10.5804	0.386924	-1.36988	4.91923e-05
SSO0422	carbon-nitrogen hydrolase family protein	563.539	550.73	512.734	384.493	583.734	436.973	542.335	468.4	15.2553	59.6238	2.81289	12.7293	0.863673	-0.211442	0.527324
SSO0425	30S ribosomal protein S25e	1143.17	1335.23	1178.44	1573.43	1644.95	1969.05	1218.95	1729.14	59.0259	121.718	4.84237	7.03919	1.41855	0.504421	0.148711
SSO0426	Sugar-specific transcriptional regulator TrmB	48.9733	54.1854	58.4311	57.6425	124.033	83.6421	53.8633	88.4391	2.73498	19.3147	5.07764	21.8396	1.64192	0.715382	0.172325
SSO0427	tRNA (adenine57-N1/adenine58-N1)-methyltransferase (2.1.1.219)	51.1088	80.8077	62.2408	41.4349	24.7258	47.511	64.7191	37.8906	8.66245	6.81208	13.3847	17.9783	0.585462	-0.772353	0.0412525
SSO0428	hypothetical protein	694.344	675.939	601.812	632.715	577.981	747.96	657.365	652.885	28.2801	50.0944	4.30204	7.67277	0.993186	-0.00986481	0.989227
SSO0429	Archaeal/vacuolar-type H+-ATPase subunit C	298.723	310.347	306.263	226.09	225.504	293.389	305.111	248.328	3.40477	22.5312	1.11591	9.07318	0.813893	-0.297089	0.418431
SSO0430	NADP-dependent oxidoreductase	118.747	129.755	137.135	104.669	120.278	128.737	128.546	117.895	5.34266	7.04921	4.15623	5.97925	0.91714	-0.124786	0.775151
SSO0432	XTP/dITP diphosphatase (3.6.1.66)	75.9189	80.7031	84.6819	28.626	23.2133	30.5032	80.4346	27.4475	2.53323	2.18535	3.14942	7.96194	0.34124	-1.55114	2.56193e-05
SSO0433	non-specific serine/threonine protein kinase (2.7.11.1)	92.0852	83.2795	111.772	29.4883	27.1439	27.8392	95.7124	28.1571	8.42276	0.695201	8.80007	2.46901	0.294185	-1.76521	1.69806e-06
SSO0434	N6-L-threonylcarbamoyladenine synthase (2.3.1.234)	160.11	167.67	169.175	107.323	75.5147	77.6827	165.652	86.84	2.80482	10.2604	1.69321	11.8153	0.524233	-0.931721	0.017452
SSO0435	30S ribosomal protein S24e	1098.07	1024.31	1305.69	397.686	286.764	361.841	1142.69	348.763	84.2346	32.6811	7.37161	9.37057	0.305212	-1.71211	2.05672e-06
SSO0436	thiazole synthase (2.8.1.10)	692.17	642.455	754.726	296.284	446.754	299.563	696.45	347.534	32.4807	49.6194	4.66375	14.2776	0.499007	-1.00287	0.00343316
SSO0437	flavin prenyltransferase (2.5.1.129)	249.286	252.408	267.426	192.709	261.887	220.326	256.373	224.974	5.59923	20.1049	2.18401	8.93654	0.877524	-0.188489	0.631106
SSO0438	hypothetical protein	1341.58	1363.92	1342.8	962.453	1518.12	1085.51	1349.43	1188.7	7.25132	168.501	0.537361	14.1753	0.880885	-0.182974	0.599019
SSO0439	tRNA-intron lyase (4.6.1.16)	401.115	389.277	447.497	87.7137	74.1948	103.421	412.629	88.4431	17.7655	8.44467	4.30542	9.54815	0.21434	-2.22203	2.0421e-10
SSO0440	DUF47 domain-containing protein	281.438	358.312	293.268	250.695	214.399	253.574	311.006	239.556	23.8983	12.6058	7.68419	5.26215	0.770262	-0.37658	0.342256
SSO0441	hypothetical protein	615.388	455.689	663.704	162.149	138.502	154.406	578.26	151.686	62.853	6.96034	10.8693	4.58866	0.262314	-1.93063	6.36538e-08
SSO0442	hypothetical protein	824.384	728.41	799.509	391.997	302.025	404.27	784.101	366.098	28.7566	32.2314	3.66746	8.80406	0.466901	-1.09881	0.00207615
SSO0444	glycine-tRNA ligase (6.1.1.14)	491.174	439.92	495.499	77.5036	48.9757	77.964	475.531	68.1478	17.8492	9.58694	3.75354	14.0679	0.143309	-2.8028	2.58589e-15
SSO0445	agmatinase/arginase (3.5.3.11/3.5.3.1)	255.074	217.376	274.027	369.74	223.824	405.937	248.826	333.167	16.6496	55.6612	6.69127	16.7067	1.33896	0.421112	0.176755
SSO0446	Transcription initiation factor IIB	362.064	356.967	368.115	543.88	809.615	392.334	362.382	581.943	3.22184	121.953	0.889074	20.9562	1.60588	0.683367	0.12522
SSO0447	HTH-domain containing transcriptional regulator	123.045	94.4263	125.423	187.065	143.947	240.628	114.298	190.547	9.95959	27.9638	8.7137	14.6755	1.6671	0.737343	0.025888
SSO0448	histidinol-phosphate transaminase (2.6.1.9)	30.3073	34.7087	31.7252	76.4826	60.3954	83.8826	32.247	73.5869	1.29708	6.93303	4.02231	9.42155	2.28197	1.19028	0.000360029
SSO0449	GtrA-like flippase	21.111	38.0419	41.2838	77.8312	61.3721	107.229	33.4789	82.1439	6.25436	13.4121	18.6815	16.3275	2.4536	1.2949	0.00178044
SSO0450	Alanyl-tRNA editing protein AlaX-M	314.523	275.617	327.44	179.064	258.671	160.081	305.86	199.272	15.5743	30.2009	5.09196	15.1556	0.651514	-0.618131	0.0885508
SSO0451	Cell division protein B1	807.614	726.569	616.775	443.111	1306.84	376.408	716.986	708.785	55.2985	299.645	7.71263	42.2758	0.988562	-0.0165969	0.924603
SSO0452	tryptophan-tRNA ligase (6.1.1.2)	428.759	369.197	391.089	298.251	247.298	356.764	396.348	300.771	17.3938	31.6251	4.38851	10.5147	0.758855	-0.398105	0.285951
SSO0453	DUF72 domain-containing protein	11.9438	13.8445	10.6761	22.6046	24.2329	21.6402	12.1548	22.8259	0.920685	0.756589	7.57467	3.31461	1.87793	0.909147	0.0153619
SSO0454	Protein containing HTH domain of resolvase family	86.3584	106.749	109.003	90.1432	77.2025	83.1734	100.703	83.5063	7.20202	3.73936	7.15171	4.47794	0.82923	-0.270156	0.617894
SSO0455	lysine transporter LysE	29.1612	46.166	30.0628	74.3738	63.0734	59.4658	35.13	65.6377	5.52414	4.4905	15.7249	6.84134	1.86842	0.901821	0.00789483
SSO0456	5-formyltetrahydrofolate cyclo-ligase (6.3.3.2)	23.1215	38.4178	24.9067	71.8743	59.5063	58.745	28.8154	63.3752	4.82883	4.25523	16.7578	6.71435	2.19936	1.13708	0.000717315
SSO0458	Biofilm-regulating transcriptional regulator	233.04	203.816	232.32	592.269	704.104	541.935	223.059	612.77	9.62344	47.9232	4.31431	7.82075	2.74712	1.45792	7.59013e-06
SSO0460	Iron-sulfur cluster carrier protein	322.031	342.102	316.319	450.088	481.018	501.128	326.817	477.412	7.81806	14.8439	2.39218	3.10924	1.46079	0.546748	0.107976
SSO0461	adenylate kinase (2.7.4.3)	49.4364	64.2244	58.8809	74.4417	67.3581	103.686	57.5139	81.8285	4.32329	11.1182	7.51694	13.5872	1.42276	0.508693	0.162106
SSO0463	rhomboid protease (3.4.21.105)	28.2306	40.4345	39.8953	47.5837	75.2719	59.4289	36.1868	60.7615	3.98114	8.02061	11.0016	13.2001	1.67911	0.747694	0.0389753
SSO0464	Zn-dependent protease	128.337	161.59	146.188	298.105	431.459	373.816	145.371	367.793	9.60795	38.6137	6.60924	10.4987	2.53002	1.33915	6.88716e-05
SSO0465	hypothetical protein	56.7655	71.9807	64.6433	289.497	467.05	270.245	64.4632	342.264	4.39316	62.6401	6.81499	18.3017	5.30945	2.40856	7.05602e-06
SSO0466	MMPL-family membrane transport protein	8.9405	9.14929	12.3105	13.3313	14.2385	16.8084	10.1334	14.7928	1.09019	1.04131	10.7584	7.03934	1.4598	0.545769	0.110626
SSO0467	NurA 5'-3' nuclease	14.4317	14.5558	16.7225	24.5238	28.1885	26.1994	15.2367	26.3039	0.743767	1.05919	4.88142	4.02675	1.72635	0.787728	0.0296738
SSO0468	Lambda repressor-like class II aldolase	35.6769	43.5054	29.99	53.7792	39.1851	60.7747	36.3907	51.2463	3.91786	6.35974	10.7661	12.4101	1.40823	0.493878	0.168599
SSO0469	HerA helicase	17.3245	18.5358	18.6891	20.956	23.4461	24.1603	18.1831	22.8541	0.431607	0.971212	2.37367	4.24961	1.25689	0.329855	0.366928
SSO0470	translation elongation factor	40.1959	36.9822	37.422	46.1104	31.4865	46.4962	38.2	41.3644	1.00599	4.94019	2.63347	11.9431	1.08284	0.114815	0.691482
SSO0472	succinate semialdehyde reductase (NADPH) (1.1.1.B47)	34.9266	28.4003	30.536	38.7924	57.145	33.5268	31.2876	43.1547	1.9211	7.15838	6.14014	16.5877	1.37929	0.463926	0.197371
SSO0473	DNA repair protein RAD25 (3.6.1.3)	23.5495	24.8267	25.7872	36.0318	41.2985	29.8888	24.7211	35.7397	0.648131	3.29692	2.62177	9.22482	1.44572	0.531784	0.108246
SSO0475	Nuclease of restriction endonuclease-like fold, DUF790 family	27.6121	34.1605	36.4909	77.5315	67.5392	87.9344	32.7545	77.6684	2.65775	5.88796	8.11416	7.5809	2.37123	1.24564	0.000135464
SSO0477	radical SAM protein	16.4478	18.3786	17.1088	71.9969	132.509	70.4008	17.3117	91.6355	0.566538	20.4419	3.27257	22.3078	5.29326	2.40416	0.000293515
SSO0478	Putative metalloprotease TldD/PmbA	13.317	11.5671	19.3187	32.4325	78.7131	30.789	14.7343	47.3115	2.34721	15.7079	15.9302	33.2011	3.21098	1.68301	0.0657001
SSO0479	S-adenosyl-L-methionine-dependent methyltransferase	3.62765	9.89687	12.9847	16.2856	28.7286	15.4893	8.8364	20.1678	2.75269	4.28656	31.1518	21.2545	2.28236	1.19052	0.042303
SSO0480	histone acetyltransferase (Elp3) (2.3.1.48)	61.124	50.6912	51.598	63.5366	80.8228	58.6044	54.4711	67.6546	3.33674	6.73629	6.12572	9.95688	1.24203	0.312698	0.38002
SSO0481	HAD family phosphatase	128.322	134.762	141.731	83.5079	90.3486	90.9367	134.938	88.2644	3.87187	2.38431	2.86936	2.70133	0.654109	-0.612398	0.097939
SSO0482	twin arginine-targeting protein translocase	1634.47	1901.95	1511.99	2310.58	5960.07	2814.08	1682.8	3694.91	115.137	1141.87	6.842	30.9038	2.19569	1.13467	0.167646
SSO0483	Uncharacterized extracellular membrane protein	764.96	839.497	717.89	408.911	1032.06	354.214	774.116	598.395	35.4023	217.407	4.57325	36.3316	0.773004	-0.371451	0.495455
SSO0484	Sec-independent protein translocase protein TatC	71.6905	85.9518	68.3685	62.1516	137.923	65.3385	75.3369	88.471	5.39337	24.743	7.159	27.9674	1.17434	0.231847	0.776177
SSO0485	ABC-type cobalamin/Fe3+-siderophores transport system, periplasmic component	129.323	110.333	111.007	126.916	51.735	132.329	116.888	103.66	6.22089	26.0094	5.32211	25.0911	0.886833	-0.173265	0.837809
SSO0486	ABC-type cobalamin/Fe3+-siderophores transport system, permease component	24.6461	27.1577	18.1443	40.5781	16.3966	36.1856	23.3161	31.0534	2.6856	7.4373	11.5182	23.95	1.33185	0.413429	0.37738
SSO0487	ABC-type cobalamin/Fe3+-siderophores transport system, ATPase component (3.6.3.34)	35.7795	26.0693	37.1446	38.501	20.78	39.0492	32.9978	32.7767	3.4866	6.00046	10.5662	18.3071	0.993302	-0.00969589	0.868567
SSO0488	ABC-type phosphate transport system, ATPase component	164.679	114.892	151.18	27.5613	26.4019	21.9732	143.583	25.3121	14.8656	1.70269	10.3533	6.72677	0.176288	-2.50399	4.5834e-12
SSO0489	ABC-type phosphate transport system, periplasmic component	76.8508	74.4971	74.6577	25.928	19.2548	28.2487	75.3352	24.4772	0.75923	2.69577	1.0078	11.0134	0.32491	-1.62189	5.07944e-06
SSO0490	ABC-type phosphate transport system, permease component	11.2519	19.0322	10.4124	10.2208	10.073	12.5651	13.5655	10.953	2.74406	0.807198	20.2282	7.36969	0.807412	-0.308622	0.438066
SSO0491	ABC-type phosphate transport system, permease component	4.68975	10.1724	8.06714	7.7247	5.86102	11.1816	7.64309	8.25578	1.59684	1.55871	20.8926	18.8802	1.08016	0.111247	0.820387
SSO0493	threonine synthase (4.2.3.1)	42.0737	45.5399	38.1907	55.761	60.3821	61.8834	41.9348	59.3422	2.12267	1.8423	5.06183	3.10454	1.41511	0.50091	0.165555
SSO0494	DUF72 domain-containing sugar isomerase related protein	10.5136	14.4781	11.2765	25.2358	19.4448	19.7322	12.0894	21.4709	1.21447	1.88424	10.0458	8.77577	1.77601	0.828641	0.0220474
SSO0495	pyrroline-5-carboxylate reductase (1.5.1.2)	94.1549	102.5	78.3866	78.6788	65.1206	93.8048	91.6806	79.2014	7.07009	8.28455	7.71165	10.4601	0.863884	-0.21109	0.579787
SSO0496	putative NADH:ubiquinone reductase (H+-translocating) (1.6.5.3)	56.256	72.21	77.7047	46.8314	23.5256	59.1956	68.7235	43.1842	6.43241	10.4573	9.35983	24.2155	0.628376	-0.670301	0.1144
SSO0497	hypothetical protein	30.8177	38.1112	30.6509	43.7496	20.0912	45.6384	33.1933	36.4931	2.45946	8.21905	7.40951	22.5222	1.09941	0.136733	0.692792
SSO0499	hypothetical protein	49.3334	64.2427	63.0496	70.0864	50.3853	77.0654	58.8752	65.8457	4.78334	7.98843	8.12454	12.132	1.11839	0.161429	0.577387
SSO0500	hypothetical protein	12.3886	12.7812	9.92041	20.5687	13.5912	22.5899	11.6968	18.9166	0.895377	2.72586	7.65491	14.4099	1.61725	0.693544	0.0758645
SSO0501	5,10-methylenetetrahydrofolate reductase (1.5.1.20)	206.786	182.163	180.168	184.666	127.21	203.252	189.706	171.709	8.55977	22.8876	4.51213	13.3293	0.905136	-0.143794	0.783819
SSO0502	DNA primase (2.7.7.B16)	54.7608	76.34	63.5647	77.4723	128.595	85.8098	64.8885	97.2922	6.26443	15.8352	9.65414	16.2759	1.49938	0.584362	0.123352
SSO0503	Predicted metal permease	179.359	2261.75	1068.61	175.077	124.68	176.84	1169.91	158.866	603.265	17.1004	51.5652	10.7641	0.135793	-2.88052	0.11857
SSO0504	leucine-tRNA ligase (6.1.1.4)	75.9205	91.2343	93.9694	29.5445	32.5146	29.2898	87.0414	30.4496	5.61624	1.03509	6.45238	3.39934	0.349829	-1.51528	1.50944e-05
SSO0505	ribosylpyrimidine nucleosidase (3.2.2.8)	81.0068	64.4343	77.6463	70.2165	48.6465	57.725	74.3625	58.8627	5.05797	6.25266	6.80177	10.6225	0.791565	-0.337221	0.518401
SSO0506	TPR repeats containing protein	24.0696	28.2587	24.8383	24.474	40.9915	18.5567	25.7222	28.0074	1.28752	6.71303	5.00547	23.9687	1.08884	0.122794	0.807034
SSO0507	hypothetical protein	159.297	150.927	139.91	283.076	215.365	321.952	150.045	273.464	5.614	31.1419	3.74156	11.3879	1.82255	0.865962	0.00962768
SSO0508	hypothetical protein	2.21582	0.564214	2.70823	5.37513	10.2541	17.5248	1.82942	11.0513	0.648377	3.5299	35.4416	31.9409	6.04089	2.59476	0.0153479
SSO0509	Transposon ISC1173	51.6026	80.3466	41.3363	59.9744	59.498	54.1897	57.7618	57.8874	11.6748	1.85394	20.2119	3.20267	1.00217	0.00313185	1
SSO0510	Transposon ISC1217	2.67686	8.76352	2.33694	9.97919	8.47958	14.0672	4.59244	10.842	2.08785	1.66969	45.4627	15.4003	2.36083	1.2393	0.0545492
SSO0512	Transposon ISC1217	42.7924	55.7081	29.6848	78.7114	57.0521	75.5168	42.7284	70.4267	7.51235	6.75063	17.5816	9.58532	1.64824	0.720927	0.0393754
SSO0514	Transposon ISC1229	5.84142	7.87447	4.19971	17.1759	15.5699	13.9041	5.97187	15.55	1.06281	0.944533	17.797	6.07418	2.60387	1.38066	0.00260998
SSO0515	Transposase ISC1359	15.2417	16.5854	14.8075	7.46934	5.90289	3.9535	15.5449	5.77524	0.535167	1.01694	3.44273	17.6086	0.371521	-1.42848	0.000771624
SSO0518	Transposon ISC1229	19.1932	18.2071	19.3187	20.3332	22.1323	19.3815	18.9063	20.6157	0.351493	0.806575	1.85913	3.91244	1.09041	0.12487	0.742062
SSO0519	hypothetical protein	10.2999	12.6185	9.02594	10.9999	13.49	13.4042	10.6481	12.6314	1.05159	0.816092	9.87586	6.46084	1.18625	0.246409	0.640071
SSO0520	hypothetical protein	638.57	532.989	567.417	237.027	122.78	250.436	579.659	203.414	31.0873	40.5025	5.36303	19.9113	0.350921	-1.51078	2.37726e-05
SSO0521	hypothetical protein	169.804	150.065	173.316	133.618	188.524	169.034	164.395	163.725	7.23645	16.0707	4.40187	9.81563	0.995927	-0.0058881	0.972138
SSO0522	hypothetical protein	7.95509	7.34777	7.43515	7.73961	6.76717	9.03724	7.57934	7.84801	0.189562	0.657551	2.50104	8.37857	1.03545	0.0502536	0.913817
SSO0523	hypothetical protein	15.411	22.136	21.7335	13.0713	7.23836	15.9897	19.7602	12.0998	2.17767	2.57257	11.0205	21.2613	0.612332	-0.707614	0.144337
SSO0524	Transposase ISC1234	5.1509	6.17211	4.99941	6.51479	5.25807	8.22009	5.4408	6.66431	0.368257	0.858324	6.76842	12.8794	1.22488	0.292637	0.541926
SSO0526	hypothetical protein	34.7495	36.1765	24.9963	73.7716	156.516	90.8783	31.9741	107.055	3.51312	25.2186	10.9874	23.5566	3.34819	1.74338	0.00916398
SSO0527	phosphoglycerate kinase (2.7.2.3)	459.368	422.451	438.711	180.527	308.033	190.996	440.177	226.519	10.682	40.8692	2.42676	18.0423	0.514609	-0.958452	0.00382248
SSO0528	glyceraldehyde-3-phosphate dehydrogenase (NAD(P)+) (phosphorylating) (1.2.1.59)	462.088	437.999	484.554	143.516	216.246	134.533	461.547	164.765	13.4419	25.8706	2.91236	15.7015	0.356985	-1.48606	1.30747e-05
SSO0529	universal stress protein	189.328	169.655	202.635	98.846	135.146	93.901	187.206	109.298	9.57924	13.0027	5.11695	11.8966	0.583836	-0.776366	0.0328892
SSO0530	glycine hydroxymethyltransferase (2.1.2.1)	657.305	578.253	655.812	353.709	332.231	363.536	630.457	349.825	26.1053	9.24335	4.14069	2.64227	0.554876	-0.849762	0.0175842
SSO0531	hydroxymethylglutaryl-CoA reductase (NADPH) (1.1.1.34)	79.802	88.2004	82.5521	54.1557	35.3463	22.9741	83.5182	37.492	2.47206	9.06507	2.95991	24.1787	0.448909	-1.15551	0.00442084
SSO0532	DNA binding protein, possible acyl-CoA-binding	200.644	196.881	198.954	110.424	77.7854	50.7678	198.826	79.6589	1.08819	17.2466	0.547306	21.6505	0.400646	-1.3196	0.00084379
SSO0534	acetyl-CoA C-acetyltransferase (2.3.1.9)	59.0098	74.1221	55.7022	95.566	62.0975	32.1005	62.9447	63.2547	5.66966	18.33	9.00736	28.9781	1.00492	0.00708761	0.802164
SSO0535	hydroxymethylglutaryl-CoA synthase (2.3.3.10)	106.455	127.45	131.763	156.012	122.561	77.7743	121.889	118.782	7.81685	22.6641	6.41307	19.0804	0.974508	-0.0372546	0.809751
SSO0536	arginine decarboxylase (4.1.1.19)	524.766	753.965	456.35	954.304	409.751	1391.59	578.361	918.548	89.9963	283.995	15.5606	30.9179	1.58819	0.667386	0.36861
SSO0537	hypothetical protein	118.893	102.895	104.702	73.2122	27.5297	79.8954	108.83	60.2124	5.0584	16.4549	4.648	27.328	0.553272	-0.853939	0.0341003
SSO0538	hypothetical protein	4.97764	5.33665	7.36458	13.962	6.56694	13.733	5.89296	11.4206	0.743074	2.42776	12.6095	21.2576	1.93802	0.95458	0.0397605
SSO0539	Predicted metal-binding protein	11.24	19.2293	18.8894	38.0844	16.2546	38.4399	16.4529	30.9263	2.6083	7.33657	15.8531	23.7228	1.87969	0.910494	0.0814165
SSO0540	hypothetical protein	7.9031	10.4811	16.9039	33.5256	37.4617	46.3338	11.7627	39.107	2.67615	3.78783	22.7512	9.68581	3.32467	1.73321	4.04509e-06
SSO0541	Transposase ISC1173	5.83383	6.66556	4.75349	20.0675	17.1615	17.3333	5.75096	18.1874	0.553518	0.941329	9.62479	5.17572	3.1625	1.66106	1.22358e-05
SSO0544	Queuosine biosynthesis protein QueC	19.2759	17.1787	18.3763	9.56439	8.36268	9.39528	18.277	9.10745	0.607427	0.375572	3.32346	4.12378	0.498302	-1.00491	0.0153479
SSO0545	hypothetical protein	21.644	25.0318	27.4635	22.2866	17.2032	25.5268	24.7131	21.6722	1.68748	2.42236	6.82827	11.1773	0.876951	-0.189432	0.752417
SSO0546	Coenzyme PQQ synthesis protein E	49.9074	57.7026	52.0324	35.7716	24.626	29.5139	53.2141	29.9705	2.32655	3.22556	4.37205	10.7624	0.563206	-0.828265	0.0368779
SSO0548	MFS transporter permease	24.3111	28.0403	27.5071	13.4916	10.6748	15.938	26.6195	13.3681	1.16443	1.52062	4.37434	11.375	0.502194	-0.993684	0.00869806
SSO0549	Transposase ISC1439	11.6338	12.3742	10.7993	22.5704	20.8703	21.5333	11.6024	21.658	0.454903	0.494706	3.92077	2.28417	1.86668	0.900477	0.0131001
SSO0550	mechanosensitive ion channel family protein	43.5047	49.0633	44.893	43.9308	26.5588	52.6068	45.8203	41.0321	1.6703	7.65781	3.64532	18.663	0.8955	-0.159234	0.768113
SSO0551	Probable ribosome biogenesis protein	166.079	139.517	153.625	115.828	157.928	110.586	153.074	128.114	7.67248	14.9836	5.01228	11.6956	0.836943	-0.256799	0.517194
SSO0552	DNA-directed DNA polymerase (2.7.7.7)	150.902	138.313	132.584	114.183	289.983	111.91	140.599	172.025	5.41019	58.9826	3.84795	34.2872	1.22351	0.29103	0.763706
SSO0553	DUF2286 domain-containing protein	577.088	576.604	577.589	257.159	251.593	251.267	577.094	253.34	0.284548	1.91183	0.049307	0.754649	0.438992	-1.18773	0.000728338
SSO0554	archaeal lysine methyltransferase 4 (2.1.1.B112)	1081.85	1050.53	1103.67	371.592	339.766	347.52	1078.68	352.959	15.422	9.58143	1.42971	2.7146	0.327214	-1.6117	4.16314e-06
SSO0555	hypothetical protein	433.607	453.362	380.058	306.171	120.004	356.833	422.342	261.003	21.8978	72.0001	5.18485	27.586	0.617989	-0.694347	0.097939
SSO0556	archaetidylinositol phosphate synthase (2.7.8.39)	29.9995	32.6496	28.6823	100.036	41.9841	117.03	30.4438	86.3501	1.16659	22.719	3.83193	26.3104	2.83637	1.50405	0.0232295
SSO0557	DNA primase (2.7.7.B16)	66.3552	63.311	55.8862	30.5564	38.5914	34.83	61.8508	34.6593	3.10909	2.32109	5.02676	6.69688	0.560368	-0.835552	0.0153784
SSO0558	methionine-tRNA ligase (6.1.1.10)	216.275	204.357	184.268	154.063	146.785	167.444	201.633	156.097	9.33945	6.04977	4.6319	3.87565	0.774163	-0.36929	0.315109
SSO0559	Archaeal/vacuolar-type H+-ATPase subunit I (3.6.3.14)	1314.82	1168.46	1329.77	713.4	514.272	776.563	1271.02	668.078	51.4592	79.035	4.04866	11.8302	0.525625	-0.927894	0.00995159
SSO0560	Archaeal/vacuolar-type H+-ATPase subunit F (3.6.3.14)	250.708	248.656	269.697	175.147	105.464	182.205	256.354	154.272	6.69765	24.489	2.61266	15.874	0.601793	-0.73266	0.0607892
SSO0561	Archaeal/vacuolar-type H+-ATPase subunit E (3.6.3.14)	756.266	647.052	755.212	186.35	131.052	184.72	719.51	167.374	36.2302	18.167	5.0354	10.8541	0.232623	-2.10394	2.47956e-09
SSO0563	Archaeal/vacuolar-type Na+/H+-ATPase subunit A (3.6.3.14/3.6.3.15)	994.271	915.948	991.215	209.847	171.608	198.333	967.145	193.263	25.6136	11.3258	2.64838	5.86033	0.199828	-2.32317	3.06598e-11
SSO0564	Archaeal/vacuolar-type H+-ATPase subunit B (3.6.3.14)	1369.93	1318.53	1338.11	426.847	342.968	408.922	1342.19	392.912	14.9762	25.5024	1.1158	6.49061	0.29274	-1.77231	3.71504e-07
SSO0566	Archaeal/vacuolar-type H+-ATPase subunit D (3.6.3.14)	796.81	731.504	905.902	361.029	318.089	361.704	811.405	346.941	50.8707	14.4272	6.26946	4.15839	0.42758	-1.22573	0.000606002
SSO0567	Archaeal/vacuolar-type Na+/H+-ATPase, subunit K, extracellular (3.6.3.14/3.6.3.15)	1244.85	1453.59	1146.18	1893.44	1313.34	2555.11	1281.54	1920.63	90.618	358.726	7.07102	18.6775	1.49869	0.583698	0.151134
SSO0569	proline-tRNA ligase (6.1.1.15)	507.143	487.852	494.19	150.311	81.3782	151.996	496.395	127.895	5.67691	23.2635	1.14363	18.1895	0.257648	-1.95653	3.0115e-08
SSO0570	pyridoxal 5'-phosphate synthase (glutamine hydrolysing), subunit S (4.3.3.6)	1081.82	951.51	1064.92	211.198	264.182	206.593	1032.75	227.324	40.9114	18.4767	3.9614	8.12793	0.220116	-2.18367	1.87095e-10
SSO0571	pyridoxal 5'-phosphate synthase (glutamine hydrolysing), subunit T (4.3.3.6)	529.862	531.324	483.544	129.109	167.398	134.513	514.91	143.673	15.6886	11.9644	3.04687	8.32747	0.279026	-1.84153	5.56946e-08
SSO0572	adenosinetriphosphatase (3.6.1.3)	272.355	265.348	283.656	71.8284	50.1892	78.5973	273.787	66.8716	5.33311	8.56704	1.94791	12.8112	0.244247	-2.03359	6.10324e-09
SSO0575	crossover junction endodeoxyribonuclease (3.1.22.4)	215.03	188.24	275.694	96.5827	84.765	82.3712	226.321	87.9063	25.8693	4.39288	11.4304	4.99723	0.388414	-1.36433	0.000285215
SSO0576	ketol-acid reductoisomerase [NAD(P)+] (1.1.1.383)	890.228	868.73	998.535	345.353	320.42	285.79	919.164	317.188	40.1676	17.2702	4.37001	5.44478	0.345083	-1.53499	1.67395e-05
SSO0577	acetolactate synthase (2.2.1.6)	1708.16	1459.04	1772.31	352.294	332.924	268.307	1646.5	317.842	95.5419	25.3906	5.80273	7.98844	0.193041	-2.37302	2.25868e-11
SSO0579	acetolactate synthase (2.2.1.6)	1182.57	1171.28	1365.46	505.638	440.964	452.902	1239.77	466.501	62.9287	19.8695	5.07585	4.25926	0.376281	-1.41012	7.90012e-05
SSO0580	HAD-like magnesium-dependent phosphatase	15.0998	15.177	21.3693	57.6405	44.6944	59.9309	17.2154	54.0886	2.07708	4.74341	12.0652	8.7697	3.14188	1.65163	2.03334e-06
SSO0581	Nucleolar GTP-binding protein 2	6.90047	13.2906	11.029	41.165	37.1869	37.9132	10.4067	38.755	1.87073	1.22308	17.9763	3.15593	3.72405	1.89687	7.88923e-08
SSO0582	hypothetical protein	127.856	120.742	116.268	110.291	96.0597	134.972	121.622	113.774	3.37397	11.3671	2.77415	9.99095	0.935475	-0.0962286	0.828463
SSO0583	geranylgeranylglycerol-phosphate geranylgeranyltransferase (2.5.1.42)	51.7751	68.0506	57.3417	69.1595	28.2696	74.4268	59.0558	57.2853	4.77587	14.5873	8.08704	25.4643	0.97002	-0.0439129	0.971426
SSO0584	Dehydrogenase (flavoprotein)	48.5593	61.4082	56.7611	64.0241	33.4622	77.4759	55.5762	58.3207	3.75619	13.0217	6.75863	22.3278	1.04938	0.0695418	0.807749
SSO0585	adenosylmethionine decarboxylase (4.1.1.50)	311.825	241.967	342.636	73.0601	35.1099	109.195	298.809	72.455	29.7806	21.3887	9.96642	29.52	0.242479	-2.04407	3.45984e-08
SSO0586	tRNA sulfurtransferase (2.8.1.4)	215.286	222.105	222.165	50.833	51.6421	50.4725	219.852	50.9825	2.283	0.345816	1.03843	0.678303	0.231895	-2.10846	1.53576e-09
SSO0588	cob(I)yrinic acid a,c-diamide adenosyltransferase (2.5.1.17)	120.037	175.593	127.503	268	280.304	311.488	141.044	286.597	17.4083	12.9422	12.3424	4.51581	2.03196	1.02288	0.00245919
SSO0589	leucine-tRNA ligase (6.1.1.4)	313.515	322.361	306.707	138.598	117.072	150.945	314.194	135.538	4.53176	9.89724	1.44234	7.30219	0.431382	-1.21296	0.000456952
SSO0591	HTH domain containing transcriptional regulator	18.7303	11.4705	17.6766	45.314	30.4011	48.6232	15.9591	41.4461	2.26485	5.6045	14.1916	13.5224	2.59701	1.37685	9.58992e-05
SSO0592	histidinol-phosphate transaminase (2.6.1.9)	421.233	592.179	419.682	271.181	186.017	330.359	477.698	262.519	57.2424	41.8924	11.983	15.9579	0.54955	-0.863678	0.0123751
SSO0593	ATP phosphoribosyltransferase (2.4.2.17)	445.344	607.028	426.604	67.0187	49.6435	50.5017	492.992	55.7213	57.2741	5.65413	11.6177	10.1472	0.113027	-3.14526	2.37967e-18
SSO0594	1-(5-phospho ribosyl)- 5-[(5- phosphoribosylamino) carboxamide isomerase (5.3.1.16)	447.119	497.218	459.917	20.2709	19.2282	14.5985	468.085	18.0325	15.0278	1.7432	3.2105	9.66697	0.038524	-4.6981	1.3889e-34
SSO0596	imidazoleglycerol-phosphate dehydratase (4.2.1.19)	313.354	402.991	284.104	58.0349	46.6586	60.2424	333.483	54.9786	35.7651	4.20854	10.7247	7.65487	0.164862	-2.60067	1.07018e-13
SSO0597	imidazole glycerol phosphate synthase, subunit F (4.3.1.B2)	172.739	233.817	187.207	61.7603	40.9993	48.1075	197.921	50.289	18.4276	6.09166	9.31058	12.1133	0.254086	-1.97661	4.81522e-08
SSO0599	histidinol dehydrogenase (1.1.1.23)	216.177	289.296	239.087	77.6636	50.9865	77.3801	248.187	68.6767	21.5926	8.8455	8.70015	12.8799	0.276714	-1.85353	1.45999e-07
SSO0600	imidazole glycerol phosphate synthase (4.3.1.B2)	167.625	221.561	135.617	47.7539	26.9724	36.6309	174.934	37.1191	25.0777	6.00407	14.3355	16.1751	0.212189	-2.23658	4.41215e-08
SSO0601	Iron-sulfur cluster assembly protein, MIP18 family-like	673.13	616.873	621.829	423.524	2766.33	659.042	637.277	1282.97	17.9834	744.793	2.82191	58.0524	2.0132	1.00949	0.568147
SSO0602	serine-tRNA ligase (6.1.1.11)	260.802	256.642	268.901	243.009	482.214	266.029	262.115	330.417	3.59916	76.1886	1.37312	23.0583	1.26058	0.334089	0.536557
SSO0604	radical SAM protein	920.781	912.708	893.804	387.07	774.286	382.067	909.098	514.474	7.99423	129.914	0.879359	25.2518	0.565918	-0.821336	0.01209
SSO0605	DNA-directed RNA polymerase, subunit M (2.7.7.6)	1215.86	1069.13	1319.12	259.043	317.667	249.723	1201.37	275.478	72.5279	21.2657	6.03709	7.71959	0.229303	-2.12467	8.99888e-10
SSO0606	Uncharacterized HTH-type transcriptional regulator	267.105	229.257	250.532	443.322	486.094	585.676	248.964	505.031	10.9539	42.1705	4.39979	8.35009	2.02853	1.02043	0.00246854
SSO0607	MarC family integral membrane protein	117.729	120.147	130.758	77.6983	49.3192	100.75	122.878	75.9225	4.00137	14.8734	3.25638	19.5902	0.617869	-0.694626	0.0625207
SSO0608	hypothetical protein	148.639	181.693	158.822	71.7248	80.4425	87.2165	163.051	79.7946	9.77344	4.48381	5.99408	5.61918	0.489383	-1.03096	0.0033302
SSO0609	hypothetical protein	651.532	524.019	657.801	94.985	95.0892	96.8104	611.117	95.6282	43.5866	0.591836	7.13228	0.618893	0.156481	-2.67594	4.12863e-14
SSO0610	dihydroorotate dehydrogenase (NAD+), catalytic subunit (1.3.1.14)	106.244	112.028	102.568	30.9639	18.6949	36.565	106.947	28.7413	2.75345	5.27702	2.5746	18.3604	0.268744	-1.8957	9.29176e-08
SSO0611	dihydroorotase (3.5.2.3)	97.2627	98.3536	93.3819	46.3124	33.6732	59.8917	96.3327	46.6257	1.50866	7.57025	1.56609	16.2362	0.484007	-1.0469	0.00263945
SSO0612	2-polyprenylphenol hydroxylase or related flavodoxin oxidoreductase	231.194	212.598	204.649	99.8175	77.2141	110.794	216.147	95.9419	7.86574	9.88553	3.63907	10.3037	0.443874	-1.17178	0.000842333
SSO0613	aspartate carbamoyltransferase, regulatory subunit (2.1.3.2)	157.869	163.811	151.958	76.3026	56.3087	93.3323	157.88	75.3145	3.42176	10.6992	2.16732	14.206	0.477038	-1.06782	0.00255781
SSO0614	aspartate carbamoyltransferase, catalytic chain (2.1.3.2)	145.531	123.721	128.495	73.2109	48.2725	79.4703	132.582	66.9846	6.61964	9.52895	4.99285	14.2256	0.50523	-0.984987	0.0063753
SSO0615	orotate phosphoribosyltransferase (2.4.2.10)	114.434	133.986	126.261	126.267	87.0003	139.724	124.894	117.664	5.68567	15.8164	4.5524	13.442	0.942112	-0.086029	0.927181
SSO0616	Orotidine-5'-phosphate decarboxylase (4.1.1.23)	149.698	159.455	184.784	68.8541	59.0413	68.639	164.646	65.5115	10.4555	3.23569	6.35033	4.93912	0.397894	-1.32954	0.000261973
SSO0617	RadC related protein, contains PAD1/JAB1 superfamily protase domain and ENDO3 nuclease domain	89.4351	100.109	100.139	63.316	66.2592	68.7244	96.561	66.0999	3.56298	1.56331	3.68988	2.36507	0.68454	-0.546793	0.15515
SSO0618	Phosphate uptake regulator	82.877	77.2103	72.746	164.51	181.914	155.023	77.6111	167.149	2.93142	7.87424	3.77706	4.71091	2.15367	1.1068	0.000808879
SSO0619	Cell division protein B3	27.4972	25.7201	22.9767	28.1536	27.5919	27.0939	25.398	27.6131	1.31486	0.306109	5.17703	1.10856	1.08722	0.120641	0.761073
SSO0620	ArsR family transcriptional regulator	9.8416	22.7815	20.7767	22.5254	26.3083	45.2539	17.7999	31.3625	4.02103	7.03099	22.5901	22.4184	1.76195	0.81717	0.176687
SSO0621	hypothetical protein	20.9945	20.2772	18.1389	38.5821	37.6895	46.9371	19.8036	41.0696	0.857684	2.94508	4.33096	7.17095	2.07385	1.05231	0.00681244
SSO0622	tRNAPhe 7-[(3-amino-3-carboxypropyl)-4-demethylwyosine37-N4]-methyltransferase (2.1.1.282)	74.2891	66.983	56.0242	61.2485	53.9884	59.598	65.7654	58.2783	5.30766	2.19724	8.07059	3.77025	0.886154	-0.174371	0.704174
SSO0624	7-carboxy-7-deazaguanine synthase (4.3.99.3)	171.11	171.146	208.861	142.716	91.432	155.097	183.705	129.748	12.5776	19.4888	6.84663	15.0204	0.706286	-0.501676	0.235877
SSO0625	Nucleolar GTP-binding protein 1	177.428	199.423	180.83	126.971	82.2339	131.087	185.894	113.431	6.8357	15.6435	3.6772	13.7913	0.61019	-0.712669	0.0579098
SSO0626	phosphoribosylaminoimidazolesuccinocarboxamide synthase (6.3.2.6)	246.415	220.844	210.029	208.248	54.5075	235.932	225.762	166.229	10.7877	56.4295	4.77835	33.9469	0.7363	-0.441633	0.513123
SSO0627	methionine-tRNA ligase, subunit beta (6.1.1.10)	97.1645	111.482	105.956	107.137	115.552	102.199	104.868	108.296	4.16893	3.89814	3.97542	3.59953	1.03269	0.0464054	0.853906
SSO0628	phosphoribosylformylglycinamidine synthase, subunit L (6.3.5.3)	475.872	327.344	367.313	88.6914	43.0746	83.7279	390.176	71.8313	44.3741	14.4496	11.3728	20.116	0.1841	-2.44144	2.21287e-09
SSO0629	phosphoribosylformylglycinamidine synthase, subunit L (6.3.5.3)	401.589	284.764	381.857	36.8943	16.0328	32.2456	356.07	28.3909	36.1052	6.3231	10.1399	22.2716	0.079734	-3.64866	1.36568e-19
SSO0632	amidophosphoribosyltransferase (2.4.2.14)	268.32	189.947	262.794	54.2948	21.1855	50.7635	240.354	42.0813	25.2536	10.4975	10.5068	24.9458	0.17508	-2.51391	1.40642e-10
SSO0633	amidophosphoribosyltransferase (2.4.2.14)	283.926	201.833	239.838	53.9636	24.8334	63.7434	241.866	47.5135	23.7201	11.6862	9.80712	24.5955	0.196446	-2.3478	1.08761e-10
SSO0635	phosphoribosylamine-glycine ligase (6.3.4.13)	245.421	198.326	216.258	34.2807	13.8848	28.922	220.001	25.6959	13.7233	6.10477	6.23785	23.7578	0.116799	-3.0979	2.66077e-17
SSO0636	phosphoribosylformylglycinamidine cyclo-ligase (6.3.3.1)	119.278	116.27	110.009	29.424	14.1099	24.2268	115.186	22.5869	2.7301	4.4962	2.37017	19.9062	0.196091	-2.35041	1.53079e-10
SSO0637	hypothetical protein	846.048	811.433	737.415	1851.77	1317.34	1880.89	798.298	1683.34	32.0399	183.19	4.01352	10.8826	2.10866	1.07632	0.000805313
SSO0638	argininosuccinate synthase (6.3.4.5)	511.468	599.704	463.649	303.563	59.0826	172.933	524.94	178.526	39.8493	70.6309	7.5912	39.5633	0.340089	-1.55602	0.000639178
SSO0639	argininosuccinate lyase (4.3.2.1)	487.999	527.983	488.595	69.5244	16.0006	48.0639	501.526	44.5296	13.2297	15.5517	2.6379	34.9244	0.0887883	-3.49349	1.1516e-20
SSO0640	carbamoyl-phosphate synthase (glutamine-hydrolysing), small subunit (6.3.5.5)	349.583	431.127	358.918	195.312	48.0763	146.822	379.876	130.07	25.7667	43.3208	6.78293	33.3057	0.342402	-1.54624	4.47735e-05
SSO0641	carbamoyl-phosphate synthase (glutamine-hydrolysing), large subunit (6.3.5.5)	383.586	418.522	393.903	107.967	26.4649	74.6564	398.67	69.696	10.363	23.658	2.5994	33.9445	0.174821	-2.51605	1.02067e-11
SSO0645	[LysW]-C-terminal-L-glutamate ligase (6.3.2.B19)	287.528	324.68	271.963	226.755	74.7933	184.603	294.724	162.05	15.6376	45.2936	5.30585	27.9503	0.549838	-0.862921	0.0427201
SSO0646	Predicted RNA-binding protein of the translin family	28.2596	35.9786	36.003	68.7455	51.2573	74.6626	33.4137	64.8885	2.57709	7.02638	7.71267	10.8284	1.94197	0.957522	0.00438084
SSO0647	3-hydroxypropionate dehydrogenase (NADP+) (1.1.1.298)	16.4871	21.9193	18.3676	39.2542	90.7286	27.2384	18.9247	52.4071	1.59268	19.4722	8.41592	37.1557	2.76925	1.46949	0.147988
SSO0648	Gentisate 1,2-dioxygenase (1.13.11.4)	81.3269	96.4585	82.5631	530.351	432.386	506.977	86.7828	489.905	4.85099	29.54	5.58981	6.02975	5.64518	2.49702	2.80789e-14
SSO0649	Predicted Fe2+/Mn2+ transporter, VIT1/CCC1 family	78.3438	67.2611	75.9098	47.5494	42.983	58.0654	73.8382	49.5326	3.3628	4.4654	4.55429	9.01509	0.670825	-0.575991	0.127376
SSO0650	Uncharacterized secretory protein	259.591	224.738	208.134	333.43	158.504	451.043	230.821	314.326	15.1624	84.9872	6.56891	27.0379	1.36177	0.445486	0.446839
SSO0651	Adenosine specific kinase	187.361	190.316	171.748	396.285	582.321	429.435	183.142	469.347	5.76034	57.292	3.1453	12.2067	2.56275	1.3577	5.40814e-05
SSO0652	Predicted metal-dependent hydrolase	23.5523	25.1879	23.7965	42.8209	37.5416	39.8539	24.1789	40.0721	0.509387	1.5279	2.10674	3.81288	1.65732	0.728851	0.0430239
SSO0653	Pyruvate-formate lyase-activating enzyme	77.3246	86.9547	80.3482	128.733	242.087	119.427	81.5425	163.416	2.84337	39.4272	3.48697	24.127	2.00405	1.00292	0.0842065
SSO0654	3-hydroxypropionyl-CoA dehydratase (4.2.1.116)	223.973	217.622	202.732	228.499	209.245	269.751	214.776	235.832	6.29486	17.847	2.9309	7.56771	1.09804	0.134928	0.725358
SSO0655	hypothetical protein	43.0375	59.7147	55.7512	58.2527	96.898	74.4185	52.8345	76.5231	5.03032	11.2055	9.52091	14.6432	1.44835	0.534415	0.157505
SSO0656	Protoheme IX farnesyltransferase (2.5.1.-)	87.7327	93.6065	79.5634	191.227	301.216	256.483	86.9675	249.642	4.0719	31.9347	4.68209	12.7922	2.87052	1.52131	8.21725e-06
SSO0657	homoserine dehydrogenase (1.1.1.3)	99.0522	109.434	104.137	145.071	114.072	174.572	104.208	144.572	2.99725	17.4664	2.87622	12.0815	1.38734	0.472321	0.160627
SSO0658	Phenylalanyl-tRNA synthetase, B3/B4 tRNA-binding domain	59.6421	82.1044	57.1833	76.995	104.029	78.8825	66.3099	86.6356	7.92908	8.71388	11.9576	10.0581	1.30653	0.385735	0.313685
SSO0659	Putative nickel-responsive regulator	164.903	142.367	145.323	172.984	340.482	198.19	150.864	237.218	7.07118	52.1418	4.6871	21.9805	1.57239	0.652963	0.215581
SSO0660	Sulfolobus solfataricus metalloendopeptidase (3.4.24.B29)	66.856	61.1867	60.0446	34.1896	37.2729	35.0634	62.6958	35.5086	2.10607	0.917504	3.35919	2.58389	0.566364	-0.820197	0.0210527
SSO0661	Metalloprotease TldD/PmbA superfamily	29.4673	35.6476	25.2523	64.1118	55.4034	73.1996	30.1224	64.2383	3.01869	5.1377	10.0214	7.99789	2.13258	1.0926	0.00140153
SSO0662	biotin-[acetyl-CoA-carboxylase] ligase (6.3.4.15)	146.511	162.021	147.615	106.209	109.21	90.0119	152.049	101.811	4.99619	5.96257	3.28591	5.85654	0.66959	-0.578649	0.132542
SSO0664	L-threonylcarbamoyladenylate synthase (2.7.7.87)	116.235	121.414	112.038	139.136	138.803	133.011	116.562	136.984	2.7118	1.98851	2.32648	1.45164	1.1752	0.232902	0.484844
SSO0665	NAD(P)H-quinone oxidoreductase subunit K	744.555	809.182	685.644	1018.9	1356.78	1284.53	746.46	1220.07	35.675	102.723	4.77923	8.41945	1.63447	0.708826	0.044028
SSO0666	glycerate 2-kinase (2.7.1.165)	58.7707	72.7161	56.7998	59.7174	61.6767	62.7481	62.7622	61.3807	5.00935	0.887294	7.98148	1.44556	0.977989	-0.0321103	0.961884
SSO0668	Transciptional regulator, contains HTH domain	152.747	129.824	149.25	36.0908	45.716	28.1717	143.94	36.6595	7.12983	5.07257	4.95333	13.837	0.254686	-1.97321	7.40906e-08
SSO0669	Iron dependent repressor	144.482	151.636	147.747	63.7407	69.7544	56.097	147.955	63.1974	2.06774	3.9519	1.39755	6.25327	0.427139	-1.22722	0.000606002
SSO0670	hypothetical protein	266.899	291.936	245.899	206.527	360.177	228.943	268.245	265.216	13.3068	47.9194	4.96069	18.0681	0.988707	-0.0163845	0.9006
SSO0671	hypothetical protein	236.062	258.545	202.846	310.555	476.043	357.714	232.484	381.437	16.178	49.2227	6.95876	12.9045	1.6407	0.714311	0.0475141
SSO0673	S-adenosyl-L-methionine-dependent methyltransferase	40.2956	44.5656	30.3461	91.2563	112.034	121.467	38.4025	108.252	4.21256	8.92363	10.9695	8.24337	2.81889	1.49513	2.16167e-05
SSO0674	CBS-domain containing protein	26.5623	28.8077	31.5031	46.6446	44.5778	47.951	28.9577	46.3911	1.42826	0.981964	4.93222	2.11671	1.60203	0.679903	0.0451865
SSO0675	molybdopterin-guanine dinucleotide biosynthesis protein B	7.25226	8.16783	7.15928	34.5493	51.0943	37.1953	7.52645	40.9463	0.321808	5.13118	4.27569	12.5315	5.44032	2.44369	4.5199e-10
SSO0676	molybdopterin molybdotransferase (2.10.1.1)	31.0045	24.458	37.0027	13.5406	16.4109	12.8588	30.8217	14.2701	3.62251	1.08833	11.7531	7.62663	0.462988	-1.11095	0.00360019
SSO0677	MobA-like NTP transferase	22.1287	15.7893	27.6406	12.6915	14.5353	11.8525	21.8529	13.0264	3.42395	0.792369	15.6682	6.08277	0.596098	-0.746379	0.0986413
SSO0678	Diphthine-ammonia ligase (6.3.1.14)	17.8617	20.3041	14.8139	31.6526	43.8709	29.724	17.6599	35.0825	1.5881	4.42934	8.9927	12.6255	1.98656	0.990274	0.00798312
SSO0679	S-methyl-5'-thioadenosine deaminase (3.5.4.31)	31.1904	29.7459	31.9321	18.7821	21.1936	17.4645	30.9561	19.1467	0.641894	1.09183	2.07356	5.70241	0.618512	-0.693127	0.0710607
SSO0680	glycosyl transferase family 2	90.3365	88.6122	116.502	85.0745	93.7565	100.964	98.4834	93.2651	9.0228	4.59356	9.16175	4.92527	0.947013	-0.0785437	0.924548
SSO0681	glycosyl transferase family 1	79.253	74.107	67.7239	58.3559	65.2352	62.2275	73.6946	61.9395	3.33453	1.99108	4.52479	3.21455	0.840489	-0.250699	0.512285
SSO0683	glutamate synthase (NADPH), domain 1 (1.4.1.13)	632.032	729.39	652.884	266.259	357.97	285.304	671.436	303.178	29.5959	27.9424	4.40786	9.21649	0.451536	-1.14709	0.000639174
SSO0684	glutamate synthase (NADPH), domain 2 and ferredoxin domain (1.4.1.13)	902.475	1037.6	832.46	640.332	838.778	672.78	924.18	717.297	60.2064	61.4587	6.51458	8.56809	0.776144	-0.365603	0.287723
SSO0686	ABC-type antimicrobial peptide transport system, permease component	120.527	114.834	112.454	69.4642	46.0433	66.0889	115.939	60.5321	2.39493	7.30965	2.06569	12.0757	0.522106	-0.937586	0.0114269
SSO0687	S-layer domain	148.322	142.141	138.496	75.196	51.2963	77.9012	142.986	68.1312	2.86794	8.45356	2.00574	12.4078	0.476487	-1.06949	0.00267694
SSO0688	ABC-type antimicrobial peptide transport system, ATPase component	156.462	146.161	146.885	158.126	105.128	153.423	149.836	138.893	3.31968	16.9367	2.21554	12.1941	0.926964	-0.109414	0.905001
SSO0689	Archaemetzincin family protease	41.2336	35.107	45.6719	131.282	66.3379	140.779	40.6708	112.799	3.06278	23.392	7.53065	20.7377	2.77347	1.47169	0.00354629
SSO0690	archease	22.6932	28.8918	35.6016	56.3935	73.7987	63.855	29.0622	64.6824	3.72731	5.04144	12.8253	7.79416	2.22565	1.15423	0.00104884
SSO0691	DNA import protein CedA	67.108	86.6918	73.1971	256.964	291.064	263.309	75.6656	270.446	5.78652	10.4704	7.64749	3.87155	3.57422	1.83763	2.39881e-08
SSO0692	(d)CMP kinase (2.7.4.25)	274.529	245.932	269.038	287.478	116.455	265.781	263.166	223.238	8.76171	53.7574	3.32934	24.0808	0.848277	-0.237392	0.768897
SSO0693	hypothetical protein	37.9349	43.8695	57.9561	58.792	53.3353	81.4021	46.5868	64.5098	5.93716	8.59179	12.7443	13.3186	1.38472	0.469596	0.174538
SSO0694	adenylate kinase (2.7.4.3)	717.569	679.173	706.413	640.318	757.346	810.313	701.052	735.992	11.4037	50.2214	1.62666	6.82364	1.04984	0.0701693	0.879728
SSO0695	Protein translocase subunit SecY	554.697	615.398	534.799	640.069	779.214	827.722	568.298	749.002	24.2404	56.2376	4.26544	7.50834	1.31797	0.398322	0.285648
SSO0696	50S ribosomal protein L15	454.237	505.867	498.422	138.706	90.4861	181.651	486.175	136.948	16.1129	26.3317	3.31422	19.2276	0.281684	-1.82785	1.38697e-07
SSO0697	50S ribosomal protein L30	610.179	582.067	679.07	62.1505	39.103	64.1782	623.772	55.1439	28.8155	8.04179	4.61955	14.5833	0.0884039	-3.49975	1.09422e-21
SSO0698	30S ribosomal protein S5	684.742	627.248	664.9	157.256	83.2534	160.03	658.963	133.513	16.8604	25.1426	2.55862	18.8316	0.202611	-2.30322	8.06191e-11
SSO0699	50S ribosomal protein L18	740.163	685.838	710.182	120.495	68.4579	113.337	712.061	100.763	15.7105	16.2844	2.20634	16.161	0.14151	-2.82103	2.84383e-15
SSO0700	50S ribosomal protein L19e	1773.21	1327.76	1858.03	65.1274	35.7908	56.5186	1653	52.4789	164.451	8.70628	9.94864	16.59	0.0317477	-4.9772	2.72637e-32
SSO0701	Ribosomal protein L32E	1105.64	972.884	1123.26	212.527	112.81	206.12	1067.26	177.152	47.4626	32.2242	4.44714	18.1901	0.165988	-2.59085	4.05585e-13
SSO0702	Ribosomal protein L6P	1163.58	1069.43	1091.61	196.405	106.001	172.995	1108.21	158.467	28.4176	27.0896	2.56429	17.0948	0.142994	-2.80597	4.4059e-15
SSO0703	30S ribosomal protein S8	1312.5	1142.99	1303.15	220.457	114.631	180.616	1252.88	171.901	55.0107	30.8585	4.39074	17.9513	0.137205	-2.8656	2.43868e-15
SSO0704	50S ribosomal protein L5	1225.11	1093.6	1124.92	88.4756	33.7249	69.5826	1147.88	63.9277	39.6603	16.0561	3.4551	25.116	0.0556921	-4.16638	2.0919e-28
SSO0705	30S ribosomal protein S4e	1330.49	1165.91	1297.49	186.775	105.337	180.611	1264.63	157.574	50.2693	26.1791	3.97502	16.6138	0.124601	-3.00461	4.59593e-17
SSO0707	50S ribosomal protein L24	2258.71	1846.34	2276.71	288.441	167.244	254.018	2127.25	236.568	140.551	36.058	6.60714	15.2421	0.111208	-3.16867	2.37967e-18
SSO0708	50S ribosomal protein L14	1314.42	1257.8	1200.82	494.517	267.718	478.122	1257.68	413.452	32.7935	73.0207	2.60747	17.6612	0.328743	-1.60497	6.15134e-06
SSO0709	30S ribosomal protein S17	1398.64	1257.29	1331.48	541.04	285.029	535.813	1329.14	453.961	40.8218	84.4792	3.07131	18.6094	0.341545	-1.54985	1.45873e-05
SSO0712	30S ribosomal protein S3	2263.1	1901.95	2351.5	133.972	97.7924	125.137	2172.18	118.967	137.508	10.8901	6.33041	9.15391	0.0547684	-4.19051	1.51516e-29
SSO0713	50S ribosomal protein L22	3110.12	2492.78	2593.35	296.725	223.661	295.874	2732.08	272.087	191.234	24.214	6.99957	8.89937	0.0995894	-3.32786	1.0486e-20
SSO0715	30S ribosomal protein S19	2533.7	2376.3	2206.85	716.297	542.107	869.073	2372.28	709.159	94.3744	94.4542	3.97821	13.3192	0.298935	-1.7421	3.02415e-07
SSO0716	50S ribosomal protein L2	1196.18	1207.42	1245.45	195.432	113.62	164.763	1216.35	157.938	14.9076	23.8622	1.2256	15.1085	0.129846	-2.94512	2.78113e-16
SSO0718	50S ribosomal protein L4	1706.18	1543.29	1674.89	508.872	251.779	507.516	1641.45	422.722	49.9074	85.4724	3.04044	20.2195	0.257529	-1.95719	3.45984e-08
SSO0719	50S ribosomal protein L3	1453.81	1716.8	1247.04	1005.35	533.526	1144.72	1472.55	894.532	135.93	184.932	9.2309	20.6736	0.607471	-0.719112	0.0433831
SSO0720	Putative RNA methyltransferase	38.6836	34.2707	33.5535	19.5251	13.2336	17.0498	35.5026	16.6028	1.60391	1.82991	4.51774	11.0217	0.467651	-1.09649	0.00519993
SSO0722	isoleucine-tRNA ligase (6.1.1.5)	229.454	219.647	219.611	161.624	141.27	162.946	222.904	155.28	3.27507	7.01518	1.46927	4.51777	0.696622	-0.521552	0.168599
SSO0723	3-isopropylmalate dehydrogenase (1.1.1.85)	227.806	225.182	223.225	137.928	92.5172	136.26	225.404	122.235	1.32705	14.8666	0.588744	12.1624	0.542291	-0.88286	0.0168876
SSO0724	DUF447 domain-containing protein of DIM6/NTAB family	7.01602	13.2446	8.27944	32.9896	32.421	38.046	9.51336	34.4855	1.90095	1.78778	19.9819	5.18415	3.62496	1.85796	1.15093e-06
SSO0725	Peptidase M28	48.8732	50.8646	53.3338	71.0325	46.0899	75.6233	51.0239	64.2486	1.29014	9.17554	2.5285	14.2813	1.25919	0.332493	0.28027
SSO0726	HAD family hydrolase	690.399	580.853	751.282	105.503	69.0443	87.0371	674.178	87.1948	49.8629	10.525	7.3961	12.0707	0.129335	-2.95082	3.79212e-16
SSO0728	protein-synthesizing GTPase, Elongation Factor 2 (3.6.5.3)	1668.66	1542.45	1563.95	554.021	444.009	512.057	1591.69	503.363	38.984	32.0538	2.44923	6.36794	0.316245	-1.66089	2.00786e-06
SSO0729	XPF endonuclease (3.1.99.B2)	337.199	321.204	354.176	226.495	211.974	236.677	337.526	225.049	9.51955	7.16792	2.82039	3.18505	0.666759	-0.584762	0.120572
SSO0730	Prefoldin subunit beta	868.096	932.184	858.389	717.585	623.105	754.389	886.223	698.36	23.1507	39.0984	2.61228	5.59861	0.788018	-0.343699	0.388567
SSO0731	Brix domain-containing ribosomal biogenesis protein	88.182	110.15	102.016	171.023	132.87	181.829	100.116	161.907	6.41251	14.8498	6.40507	9.17178	1.61719	0.693493	0.0341159
SSO0732	Exosome complex exonuclease Rrp42	333.476	383.88	345.427	159.824	161	169.693	354.261	163.506	15.206	3.1123	4.29233	1.90348	0.46154	-1.11547	0.00125455
SSO0735	Exosome complex exonuclease Rrp41	615.299	593.526	590.035	219.15	200.306	223.646	599.62	214.367	7.90414	7.14951	1.31819	3.33517	0.357505	-1.48396	1.8598e-05
SSO0736	Exosome complex exonuclease Rrp4	426.957	502.527	430.729	167.801	160.006	168.677	453.405	165.495	24.5855	2.75595	5.42242	1.66528	0.365004	-1.45401	2.62989e-05
SSO0737	Ribosome maturation protein SDO1	832.46	916.141	716.525	263.736	254.955	269.29	821.709	262.66	57.8744	4.1732	7.04318	1.58882	0.319651	-1.64543	1.3229e-06
SSO0738	proteasome endopeptidase complex, subunit alpha (3.4.25.1)	1220.34	1237.1	1125.83	870.774	789.64	1076.15	1194.43	912.188	34.6367	85.2615	2.89986	9.34691	0.763704	-0.388915	0.275235
SSO0739	ribonuclease P subunit POP5 (3.1.26.5)	8.2324	9.22333	7.24451	17.3074	11.1115	21.1985	8.23341	16.5391	0.571238	2.93708	6.93804	17.7584	2.00878	1.00632	0.0212876
SSO0740	ribonuclease P subunit p30	33.472	41.3234	30.6826	35.8821	26.4028	41.5095	35.1593	34.5981	3.18548	4.40792	9.06014	12.7403	0.984038	-0.0232133	0.9917
SSO0741	Exosome subunit, RNA binding protein with dsRBD fold	116.966	163.806	167.686	110.845	99.6608	116.289	149.486	108.931	16.2987	4.89447	10.9031	4.49316	0.728706	-0.456591	0.277461
SSO0742	50S ribosomal protein L15e	1167.76	1067.76	1084.34	498.116	420.713	543.596	1106.62	487.475	30.9445	35.87	2.79631	7.35832	0.440508	-1.18276	0.00064608
SSO0743	50S ribosome-binding GTPase	48.0084	53.9133	53.7752	44.2648	47.8767	47.405	51.899	46.5155	1.94569	1.13356	3.749	2.43695	0.89627	-0.157994	0.746255
SSO0745	galactosamine-1-phosphate N-acetyltransferase (2.3.1.B28/2.7.7.23/2.3.1.157)	127.496	125.033	132.106	137.42	83.8126	148.567	128.211	123.267	2.07289	19.9878	1.61678	16.2151	0.961433	-0.0567422	1
SSO0746	30S ribosomal protein S3Ae	1452.28	1372.07	1234.82	1491.09	832.075	1757.89	1353.06	1360.35	63.4893	275.139	4.69229	20.2256	1.00539	0.00775869	0.940944
SSO0747	tRNA (cytidine32/uridine32-2'-O)-methyltransferase (2.1.1.200)	108.784	113.132	112.746	105.449	78.7544	105.356	111.554	96.52	1.3896	8.88282	1.24567	9.20309	0.86523	-0.208844	0.702495
SSO0748	Methylase of polypeptide chain release factors	52.89	51.6636	44.0243	49.2689	53.8482	56.6069	49.526	53.2413	2.77351	2.13992	5.60011	4.01928	1.07502	0.104361	0.832744
SSO0749	16S rRNA (adenine1518- N6/adenine1519-N6)- dimethyltransferase (2.1.1.182)	78.0583	82.0425	87.3799	57.3798	62.1268	84.0857	82.4936	67.8641	2.70035	8.22573	3.27341	12.1209	0.822659	-0.281633	0.443737
SSO0750	DUF655 domain-containing protein	157.003	173.314	153.625	164.861	175.864	201.141	161.314	180.622	6.07853	10.7396	3.76814	5.94592	1.11969	0.163103	0.692878
SSO0751	DNA-directed RNA polymerase subunit F (2.7.7.6)	315.292	320.919	377.223	173.367	78.5994	171.373	337.811	141.113	19.7726	31.2622	5.85315	22.154	0.417728	-1.25937	0.000864246
SSO0752	50S ribosomal protein L21e	600.636	630.343	593.197	250.491	101.74	216.759	608.059	189.663	11.3473	45.0271	1.86615	23.7405	0.311916	-1.68077	4.80726e-06
SSO0754	hypothetical protein	3.26363	9.77666	6.10064	35.6331	24.9865	33.7214	6.38031	31.447	1.88534	3.27705	29.5494	10.4209	4.92875	2.30122	5.90504e-10
SSO0755	adenosylhomocysteinase (3.3.1.1)	267.492	268.603	267.017	82.0671	59.0283	88.2009	267.704	76.4321	0.46998	8.88023	0.17556	11.6185	0.28551	-1.80839	2.27396e-07
SSO0757	Polyamine aminopropyltransferase (2.5.1.23/2.5.1.79/2.5.1.16/2.5.1.126)	592.104	714.056	592.418	359.88	187.859	374.136	632.86	307.292	40.5982	59.8578	6.41505	19.4792	0.485561	-1.04228	0.00382248
SSO0758	Peptidylprolyl isomerase (5.2.1.8)	401.652	408.527	417.726	356.692	122.62	358.66	409.301	279.324	4.65633	78.3542	1.13763	28.0514	0.68244	-0.551225	0.279924
SSO0760	sn-glycerol-1-phosphate dehydrogenase (1.1.1.261)	146.162	115.94	145.549	77.4378	80.3926	98.2425	135.884	85.3576	9.97358	6.49866	7.3398	7.61345	0.628167	-0.670779	0.057837
SSO0761	Cleavage and polyadenylation specificity factor	336.894	345.435	330.802	506.623	495.733	401.877	337.71	468.078	4.24368	33.2491	1.2566	7.10333	1.38603	0.470961	0.131544
SSO0762	hypothetical protein	52.3641	37.0374	39.467	58.1661	81.3352	58.3227	42.9562	65.9413	4.75597	7.69706	11.0717	11.6726	1.53508	0.618318	0.0992585
SSO0763	hypothetical protein	21.7432	28.5657	26.0096	56.6212	66.6784	47.2246	25.4395	56.8414	1.99003	5.61693	7.8226	9.88175	2.23438	1.15987	0.000753342
SSO0764	acrylyl-CoA reductase (NADPH) (1.3.1.84)	202.736	185.812	200.243	209.872	217.767	163.857	196.264	197.165	5.27509	16.8092	2.68775	8.52544	1.00459	0.00661208	0.880089
SSO0765	glutaminyl-tRNA synthase (glutamine-hydrolysing) (6.3.5.7)	105.295	105.611	106.471	96.3151	101.744	105.469	105.792	101.176	0.351149	2.65761	0.331923	2.62672	0.956362	-0.0643717	0.913168
SSO0766	proteasome endopeptidase complex subunit beta (3.4.25.1)	296.681	292.238	284.651	394.685	277.735	471.78	291.19	381.4	3.51191	56.4084	1.20605	14.7898	1.3098	0.389343	0.240822
SSO0767	YbhB/YbcL family Raf kinase inhibitor-like protein	189.975	203.274	192.942	210.796	314.514	245.09	195.397	256.8	4.03069	30.5081	2.06282	11.8801	1.31425	0.394237	0.292996
SSO0768	clamp-loader complex, small subunit (3.6.4.B8)	265.028	258.263	281.201	152.644	242.944	155.725	268.164	183.771	6.80452	29.5999	2.53745	16.1069	0.685292	-0.545209	0.119422
SSO0769	clamp-loader complex, large subunit (3.6.4.B8)	190.959	194.347	190.142	74.3929	119.132	83.135	191.816	92.2199	1.28727	13.6906	0.671099	14.8456	0.480773	-1.05657	0.00150933
SSO0770	cyclic pyranopterin monophosphate synthase (4.6.1.17)	110.96	144.085	122.094	238.886	282.525	234.903	125.713	252.105	9.73225	15.2535	7.74164	6.05045	2.0054	1.00389	0.00262986
SSO0771	Cdc6-related adenosinetriphosphatase (3.6.1.3)	144.661	154.135	133.971	91.2678	130.854	76.4725	144.256	99.5313	5.82451	16.2331	4.03762	16.3096	0.689964	-0.535407	0.133532
SSO0772	DNA replication initiation complex subunit, GINS23 family	53.6769	60.6774	52.0722	42.4653	75.4198	33.8684	55.4755	50.5845	2.64187	12.6632	4.76222	25.0338	0.911834	-0.133156	0.783697
SSO0773	tRNA(Ser,Leu) C12 N-acetylase TAN1, contains THUMP domain	9.86745	12.9117	13.7353	13.6002	20.3476	14.8722	12.1715	16.2733	1.17628	2.06995	9.66426	12.7199	1.33701	0.419006	0.327599
SSO0774	DNA helicase, MCM family (3.6.4.12)	93.7328	75.925	72.2131	47.1101	91.9643	43.3544	80.6236	60.8096	6.64161	15.615	8.23779	25.6786	0.75424	-0.406904	0.327341
SSO0775	Uncharacterized membrane protein	68.9725	82.324	73.7623	216.747	262.659	275.129	75.0196	251.511	3.90516	17.7512	5.20553	7.05782	3.35261	1.74528	3.31522e-07
SSO0776	CDP-2,3-bis-(O-geranylgeranyl)-sn-glycerol synthase (2.7.7.67)	20.16	20.9671	26.3752	24.9425	24.6374	25.5905	22.5008	25.0568	1.95118	0.281013	8.67159	1.12151	1.1136	0.155226	0.638577
SSO0777	RecA/RadA recombinase	11.8547	9.26145	7.24451	14.6557	14.8057	13.6276	9.45353	14.363	1.33429	0.37026	14.1142	2.57787	1.51933	0.603434	0.167646
SSO0778	Nuclease of RNase H fold, RuvC/YqgF family	112.419	96.3221	124.378	36.2277	72.9401	54.1429	111.04	54.4369	8.12825	10.599	7.32013	19.4702	0.490247	-1.02842	0.0020966
SSO0779	Polynucleotide 5'-kinase, involved in rRNA processing	27.1902	29.7674	32.1086	22.5459	27.1003	25.8509	29.6887	25.1657	1.42038	1.35864	4.78424	5.39877	0.847653	-0.238455	0.580463
SSO0780	dTMP kinase (2.7.4.9)	21.7127	22.8774	21.3522	23.2074	37.7758	27.3125	21.9808	29.4319	0.460224	4.33701	2.09376	14.7357	1.33898	0.421138	0.329208
SSO0781	UPF0148 protein	113.964	96.3905	114.451	214.414	175.949	225.004	108.269	205.122	5.94067	14.9036	5.48698	7.26571	1.89457	0.92187	0.00505656
SSO0783	DUF4898 domain-containing protein	48.1481	97.5222	59.2935	244.4	384.718	266.681	68.3213	298.6	14.9508	43.5366	21.883	14.5803	4.37052	2.12781	8.44974e-07
SSO0784	DUF1286 domain-containing protein	7.94203	12.4905	13.4184	25.3271	31.7535	24.7042	11.2837	27.2616	1.69215	2.25313	14.9964	8.26487	2.41602	1.27263	0.000584611
SSO0785	Transcriptional regulator, contains HTH domain	169.163	145.171	173.599	101.652	98.6615	98.575	162.644	99.6296	8.82997	1.01172	5.42901	1.01548	0.612562	-0.707073	0.0606533
SSO0786	Amino acid/polyamine transporter I	12.7939	7.36861	9.68003	22.2801	39.1572	20.0766	9.94751	27.1713	1.57184	6.0266	15.8014	22.1801	2.73147	1.44968	0.0149932
SSO0787	Transposase ISC1439	11.9283	8.62441	8.99939	22.0291	22.4321	17.0641	9.8507	20.5084	1.04442	1.72609	10.6025	8.41648	2.08193	1.05792	0.00343316
SSO0789	DUF1177 domain-containing protein	5.58805	5.08173	4.0979	4.28376	4.156	7.92878	4.92256	5.45618	0.437468	1.23685	8.887	22.6688	1.1084	0.148482	0.914144
SSO0791	Glycosyltransferase	35.9635	30.5246	38.0947	28.052	16.694	26.7039	34.861	23.8166	2.25377	3.5825	6.46502	15.042	0.68319	-0.549642	0.218146
SSO0792	hypothetical protein	28.1125	42.6909	28.978	103.326	98.6159	87.2165	33.2604	96.3861	4.72182	4.78213	14.1965	4.96143	2.89792	1.53502	9.23387e-06
SSO0793	hypothetical protein	27.3974	52.7686	27.4755	73.5868	68.066	66.22	35.8805	69.2909	8.4441	2.21305	23.5339	3.19386	1.93116	0.949466	0.00814881
SSO0794	Transposase ISC1476	711.534	622.697	587.039	587.039	593.079	723.405	640.423	634.508	37.0154	44.4829	5.77984	7.01061	0.990763	-0.0133882	0.95932
SSO0795	PIN domain-containing protein	13.4786	19.021	14.489	27.6348	31.6254	27.4792	15.6629	28.9132	1.70421	1.35689	10.8806	4.69298	1.84597	0.884379	0.0148363
SSO0796	hypothetical protein	181.838	194.415	184.428	417.249	379.481	479.691	186.894	425.474	3.83414	29.2189	2.05151	6.86737	2.27655	1.18685	0.000293961
SSO0798	Exonuclease VapC9	12.6691	17.5122	13.7148	37.1186	44.3201	41.9438	14.632	41.1275	1.47137	2.11858	10.0559	5.15124	2.81079	1.49097	0.000121016
SSO0799	hypothetical protein	47.8256	48.7113	38.057	108.76	111.249	117.536	44.8646	112.515	3.41341	2.61158	7.60824	2.3211	2.50788	1.32647	0.000106213
SSO0801	Transposase ISC1476	210.888	221.757	146.797	391.987	395.904	458.174	193.147	415.355	23.3868	21.4391	12.1083	5.16164	2.15046	1.10464	0.00114904
SSO0804	Archaeal PaREP1/PaREP8 family protein	52.3523	45.3654	62.6462	74.3479	56.0219	59.2367	53.4546	63.2022	5.01887	5.64963	9.38903	8.93898	1.18235	0.241659	0.361444
SSO0807	START-like domain superfamily	9.18468	6.79853	5.48233	4.71039	8.23711	6.48231	7.15518	6.47661	1.08355	1.01808	15.1436	15.7194	0.905163	-0.14375	0.683926
SSO0808	Glycosyl transferase family 2 (3.2.1.-)	22.9908	31.5575	27.0023	28.6513	9.00466	21.639	27.1835	19.765	2.47465	5.74838	9.10348	29.0837	0.727094	-0.459787	0.534814
SSO0809	UDP-glucuronate decarboxylase (4.1.1.35)	146.677	119.577	132.311	115.779	66.5895	120.729	132.855	101.032	7.82793	17.2806	5.89207	17.104	0.76047	-0.395037	0.358069
SSO0810	UDP-glucose 6-dehydrogenase (1.1.1.22)	151.624	118.975	142.77	75.75	56.0857	65.9442	137.79	65.9266	9.74837	5.6766	7.07483	8.61048	0.478459	-1.06353	0.00412169
SSO0813	UTP-glucose-1- phosphate uridylyltransferase (2.7.7.9)	102.9	90.923	95.7331	55.1783	37.5722	61.2634	96.5188	51.338	3.4798	7.1035	3.6053	13.8367	0.531896	-0.910783	0.0134501
SSO0814	S-adenosyl-L-methionine-dependent methyltransferase	331.198	342.413	305.892	290.631	306.244	273.604	326.501	290.16	10.8011	9.42534	3.30814	3.24833	0.888696	-0.170239	0.70972
SSO0816	hypothetical protein	72.1959	109.864	124.788	51.0292	35.4196	63.6445	102.283	50.0311	15.6482	8.1631	15.299	16.316	0.489145	-1.03167	0.0136481
SSO0817	S-adenosyl-L-methionine-dependent methyltransferase	133.105	144.043	97.6102	416.295	190.483	515.649	124.919	374.142	14.0149	96.2043	11.2191	25.7133	2.99507	1.58259	0.01927
SSO0818	S-adenosyl-L-methionine-dependent methyltransferase	182.9	197.622	154.471	99.3066	45.1562	77.6049	178.331	74.0226	12.6646	15.7342	7.10172	21.2559	0.415085	-1.26852	0.00069914
SSO0819	Glycosyl transferase family 1 (3.2.1.-)	109.469	118.844	103.162	114.082	56.296	108.398	110.492	92.9251	4.55597	18.3879	4.12335	19.7879	0.841013	-0.249799	0.65447
SSO0820	Glycosyl transferase family 2 (3.2.1.-)	334.434	359.038	374.015	478.47	354.654	468.45	355.829	433.858	11.5382	39.7077	3.24262	9.15223	1.21929	0.28604	0.331324
SSO0821	S-adenosyl-L-methionine-dependent methyltransferase	16.7813	19.2089	21.8276	43.4014	32.0606	39.7855	19.2726	38.4158	1.4571	3.34467	7.5605	8.7065	1.99329	0.995149	0.00244356
SSO0823	Glycosyl transferase (3.2.1.-)	2.41623	4.99886	4.79891	23.0899	18.0534	22.2208	4.07134	21.1214	0.829562	1.55435	20.3757	7.35913	5.18782	2.37513	4.00055e-08
SSO0825	Uncharacterized membrane protein	6.8542	7.85377	9.7482	32.5896	20.3649	28.9385	8.15206	27.2977	0.848633	3.62306	10.41	13.2724	3.34856	1.74354	2.627e-07
SSO0829	S-adenosyl-L-methionine-dependent methyltransferase	118.704	109.547	168.303	358.899	380.26	359.118	132.185	366.093	18.2516	7.08406	13.8077	1.93505	2.76956	1.46965	3.3387e-06
SSO0830	dTDP-glucose 4,6-dehydratase (4.2.1.46)	20.1305	14.0486	18.7719	4.98739	3.59402	4.79965	17.6503	4.46035	1.8431	0.436542	10.4423	9.78716	0.252706	-1.98447	1.37862e-06
SSO0831	glucose-1-phosphate thymidylyltransferase (2.7.7.24)	33.6741	26.9482	36.1175	6.06207	3.04773	3.28642	32.2466	4.13207	2.74151	0.967454	8.50171	23.4133	0.12814	-2.96421	4.00263e-13
SSO0832	dTDP-4-dehydrorhamnose reductase (1.1.1.133)	36.5562	33.7758	38.5523	17.6588	11.4793	12.6791	36.2948	13.9391	1.38503	1.89183	3.81607	13.5722	0.384052	-1.38063	0.000753342
SSO0833	dTDP-4-dehydrorhamnose 3,5-epimerase (5.1.3.13)	32.4161	34.1079	31.7612	46.3774	25.8282	58.1444	32.7617	43.45	0.699107	9.44299	2.13391	21.733	1.32624	0.407344	0.335987
SSO0834	hypothetical protein	84.6048	90.8741	105.236	86.9588	61.3557	102.594	93.5716	83.6362	6.10654	12.0199	6.52606	14.3716	0.89382	-0.161943	0.798889
SSO0836	partial ORF from ISC1778	40.3762	38.8526	35.577	24.8485	23.5369	29.36	38.2686	25.9151	1.41586	1.76356	3.69979	6.80512	0.677191	-0.562365	0.171818
SSO0837	Polysaccharide biosynthesis membrane protein	42.3741	36.7363	43.5287	45.3881	35.3083	60.3093	40.8797	47.0019	2.09833	7.26213	5.13293	15.4507	1.14976	0.201335	0.568147
SSO0838	S-adenosyl-L-methionine-dependent methyltransferase	37.3421	38.4865	47.5723	11.9094	17.334	9.81186	41.1336	13.0184	3.23623	2.24113	7.8676	17.215	0.316491	-1.65976	1.19103e-05
SSO0840	Uncharacterized extracellular membrane protein	51.358	45.3246	46.5432	159.966	108.734	141.022	47.7419	136.574	1.84193	14.9559	3.8581	10.9507	2.86068	1.51636	2.69776e-06
SSO0842	Transposase ISC1476	149.353	123.623	129.364	283.808	292.245	339.407	134.113	305.153	7.79807	17.2991	5.81454	5.66898	2.27534	1.18608	0.000349192
SSO0845	DNA polymerase elongation subunit (family B), middle domain (2.7.7.7)	247.63	243.898	275.098	132.689	95.902	137.996	255.542	122.196	9.83706	13.2357	3.84948	10.8316	0.478181	-1.06437	0.00357309
SSO0846	aminopeptidase B (3.4.11.6)	3.66639	5.91261	4.48114	14.7333	10.1329	8.76661	4.68671	11.211	0.656526	1.80481	14.0082	16.0986	2.39207	1.25826	0.00275018
SSO0847	Transcriptional regulator, contains HTH domain	50.1172	51.5361	54.1866	95.6439	133.803	112.389	51.9466	113.945	1.19252	11.043	2.29566	9.6915	2.1935	1.13324	0.00132301
SSO0848	hypothetical protein	26.9483	32.9896	18.6853	46.8568	68.4491	41.9402	26.2077	52.4154	4.14586	8.14152	15.8192	15.5327	2	0.999998	0.0161063
SSO0849	hypothetical protein	81.841	101.513	79.4213	320.813	453.435	347.897	87.5916	374.048	6.99544	40.456	7.98642	10.8157	4.27037	2.09436	4.99289e-10
SSO0850	Transposase ISC1190	17.3519	17.7113	15.7231	19.2428	17.7384	15.1322	16.9288	17.3711	0.611707	1.20074	3.61341	6.91228	1.02613	0.0372122	0.848633
SSO0853	SSV1 integrase fragment homolog (orf D-335)	68.2828	82.7081	70.1268	160.167	145.834	176.613	73.7059	160.872	4.53248	8.89225	6.14941	5.52754	2.18261	1.12606	0.00102548
SSO0857	arginine-tRNA ligase (6.1.1.19)	158.542	143.694	135.725	62.3638	40.8231	58.2372	145.987	53.808	6.68574	6.60086	4.57969	12.2674	0.368581	-1.43995	5.0376e-05
SSO0858	hypothetical protein	537.531	466.377	504.351	239.741	545.102	246.337	502.753	343.727	20.5561	100.706	4.08871	29.2982	0.683689	-0.548588	0.189282
SSO0860	hypothetical protein	608.029	480.533	613.68	270	370.889	371.725	567.414	337.538	43.4711	33.7698	7.66127	10.0047	0.594871	-0.74935	0.025888
SSO0862	chaperonin ATPase (thermosome subunit alpha) (3.6.4.9)	3438.95	2696.32	2907.32	1273.8	996.853	926.909	3014.2	1065.85	220.939	105.916	7.32995	9.93717	0.353612	-1.49976	2.79134e-05
SSO0863	hypothetical protein	27.2609	39.3511	39.6542	213.234	95.874	133.65	35.422	147.586	4.08151	34.588	11.5225	23.4359	4.1665	2.05884	0.00104908
SSO0865	hypothetical protein	144.824	176.318	131.604	93.7487	80.2093	79.1876	150.915	84.3818	13.2622	4.6927	8.78786	5.56127	0.559134	-0.838734	0.0218631
SSO0866	hypothetical protein	144.431	171.697	146.751	149.661	168.604	143.227	154.293	153.831	8.72774	7.61654	5.6566	4.95125	0.997003	-0.00433045	0.980369
SSO0867	Replication initiator protein WhiP, Cdt1-like protein, contains HTH domain	30.9085	16.6203	31.6764	22.2971	26.8373	15.5365	26.4017	21.557	4.89572	3.28317	18.5432	15.2302	0.816499	-0.292476	0.684737
SSO0869	Putative ATP-NAD kinase	93.2433	69.1644	86.6906	37.542	49.9418	39.3329	83.0328	42.2722	7.18755	3.86949	8.65629	9.15373	0.509103	-0.97397	0.00546788
SSO0870	GAD-like transcriptional regulator	90.0266	81.9528	65.7955	69.2086	111.308	72.8911	79.2583	84.4694	7.12347	13.4616	8.98766	15.9366	1.06575	0.0918667	0.913168
SSO0871	ornithine carbamoyltransferase (2.1.3.3)	54.3466	60.7629	51.9347	105.08	124.828	111.569	55.6814	113.826	2.63444	5.81146	4.73127	5.10557	2.04423	1.03156	0.00236697
SSO0872	Protein, predicted to be involved in DNA repair	129.619	144.359	144.536	97.284	103.392	104.383	139.504	101.686	4.94319	2.2196	3.54339	2.18279	0.72891	-0.456187	0.22743
SSO0873	Polymerase/histidinol phosphatase-like protein	104.105	128.425	110.907	78.9826	60.0542	99.9026	114.479	79.6464	7.24424	11.508	6.32799	14.4489	0.695728	-0.523404	0.156623
SSO0874	Aspartate-semialdehyde dehydrogenase (ASA dehydrogenase) (asd-1)	946.075	939.963	923.004	334.567	311.025	476.088	936.347	373.893	6.9011	51.5473	0.737023	13.7866	0.39931	-1.32442	7.1017e-05
SSO0876	Bifunctional aspartokinase/homoserine dehydrogenase (2.7.2.4/1.1.1.3)	1294.84	1196.88	1196.2	232.652	175.091	315.209	1229.31	240.984	32.7647	40.6624	2.6653	16.8735	0.196032	-2.35084	5.13648e-12
SSO0878	threonine synthase (4.2.3.1)	1161.34	1099.75	1313.57	271.348	211.537	416.201	1191.56	299.695	63.5466	60.7576	5.33308	20.2731	0.251516	-1.99128	4.24569e-09
SSO0879	4-hydroxy-3-polyprenylbenzoate decarboxylase (4.1.1.98)	37.6246	40.0004	41.4818	41.2366	45.9964	51.5452	39.7023	46.2594	1.12343	2.97872	2.82964	6.43916	1.16516	0.220526	0.558718
SSO0881	Cell division protein B2	5052.22	3551.55	4108.35	852.973	3029.82	1081.76	4237.37	1654.85	437.982	690.648	10.3362	41.7348	0.390537	-1.35647	0.00408276
SSO0883	pyruvate, water dikinase (2.7.9.2)	332.286	298.534	330.929	216.418	331.041	209.701	320.583	252.387	11.0314	39.3749	3.44105	15.601	0.787274	-0.345063	0.342256
SSO0886	inositol-3-phosphate synthase (5.5.1.4)	437.932	383.966	476.653	165.401	81.4276	185.063	432.85	143.964	26.8768	31.7792	6.20926	22.0744	0.332596	-1.58816	8.83581e-06
SSO0887	acylphosphatase (3.6.1.7)	89.7234	75.7596	61.3652	60.8287	54.6799	53.014	75.6161	56.1742	8.18662	2.37642	10.8266	4.23046	0.742887	-0.428786	0.295301
SSO0888	tryptophan synthase, beta chain (4.2.1.20)	729.423	735.646	756.286	581.521	311.319	615.122	740.452	502.654	8.11839	96.1579	1.09641	19.13	0.678848	-0.558839	0.162522
SSO0889	tryptophan synthase, alpha chain (4.2.1.20)	295.306	312.407	321.35	179.74	99.7946	165.57	309.688	148.368	7.64017	24.6287	2.46706	16.5998	0.479089	-1.06163	0.00466004
SSO0890	anthranilate phosphoribosyltransferase (2.4.2.18)	291.227	291.909	318.088	79.234	53.5115	73.6047	300.408	68.7834	8.84232	7.80695	2.94343	11.3501	0.228966	-2.12679	2.45249e-09
SSO0892	phosphoribosyl anthranilate isomerase (5.3.1.24)	156.366	159.026	158.602	70.1389	39.0258	77.2185	157.998	62.1278	0.825143	11.7304	0.52225	18.881	0.393219	-1.34659	0.000200519
SSO0893	anthranilate synthase, component I (4.1.3.27)	284.175	294.129	284.699	128.483	69.7656	133.512	287.668	110.587	3.23442	20.4621	1.12436	18.5032	0.384426	-1.37922	0.000113782
SSO0894	anthranilate synthase, component II (4.1.3.27)	210.964	211.606	216.152	130.624	54.5793	134.83	212.908	106.678	1.63294	26.0775	0.766972	24.4451	0.501052	-0.996968	0.00851144
SSO0895	indole-3-glycerol-phosphate synthase (4.1.1.48)	76.9362	97.2238	68.6628	220.48	186.719	243.611	80.9409	216.937	8.48452	16.5184	10.4824	7.61439	2.68019	1.42233	1.94674e-05
SSO0897	aspartate transaminase (2.6.1.1)	323.811	301.555	334.218	389.264	367.997	411.736	319.861	389.665	9.63367	12.628	3.01182	3.24072	1.21823	0.284789	0.375564
SSO0898	Dehydrogenase (flavoprotein)	93.8374	90.0108	101.772	96.9064	91.7074	102.059	95.2068	96.8909	3.46358	2.9883	3.63796	3.08419	1.01769	0.0252968	0.87886
SSO0899	valine-tRNA ligase (6.1.1.9)	276.13	264.973	261.18	72.3601	95.3908	76.5085	267.428	81.4198	4.48683	7.0874	1.67777	8.70476	0.304455	-1.7157	3.67386e-07
SSO0900	hypothetical protein	141.526	131.423	125.274	78.0258	77.0138	77.4885	132.741	77.5094	4.73763	0.292319	3.56908	0.37714	0.583914	-0.776172	0.0347545
SSO0901	hypothetical protein	43.9061	57.576	46.6868	52.7695	50.3722	65.4124	49.3896	56.1847	4.17113	4.66546	8.44536	8.30379	1.13758	0.185969	0.668906
SSO0902	hypothetical protein	123.288	131.666	147.374	346.577	179.816	419.885	134.109	315.426	7.05944	71.0307	5.26394	22.519	2.35201	1.23389	0.0189751
SSO0903	hypothetical protein	132.99	148.846	140.227	244.8	182.864	230.071	140.688	219.245	4.58285	18.6808	3.25747	8.5205	1.55838	0.640049	0.0438577
SSO0904	8-oxoguanine DNA glycosylase (3.2.2.B5)	49.6983	60.9514	37.0584	61.1672	46.1556	56.6069	49.2361	54.6432	6.90117	4.44331	14.0165	8.1315	1.10982	0.150327	0.686852
SSO0905	phosphoglycerate dehydrogenase (1.1.1.95)	1262.61	1202.06	1220.98	559.256	428.78	587.045	1228.55	525.027	17.8839	48.7876	1.45569	9.2924	0.427355	-1.22649	0.00046096
SSO0906	phosphoserine transaminase (2.6.1.52)	530.733	646.162	515.716	294.28	175.774	296.746	564.204	255.6	41.2079	39.9192	7.30372	15.6179	0.453028	-1.14233	0.00128281
SSO0907	DNA topoisomerase I (5.99.1.2)	34.3058	37.5401	28.9347	46.8145	29.8623	47.389	33.5935	41.3553	2.50955	5.74887	7.47033	13.9012	1.23105	0.299887	0.364008
SSO0909	vesicle-fusing ATPase (Cell division protein C) (3.6.4.6)	968.458	863.806	926.365	72.3771	185.193	86.2812	919.543	114.617	30.4025	35.5154	3.30627	30.9861	0.124646	-3.0041	9.4561e-19
SSO0910	Cell division protein B	1821.79	1381.1	1862.17	82.9192	239.306	94.5964	1688.35	138.94	154.068	50.2957	9.12535	36.1995	0.0822934	-3.60308	1.21334e-24
SSO0911	Cell division protein A	1108.81	921.224	1243.22	108.436	257.453	141.645	1091.09	169.178	93.3747	45.1666	8.55796	26.6976	0.155055	-2.68915	1.59862e-15
SSO0913	phosphopyruvate hydratase (4.2.1.11)	168.11	145.178	170.418	92.7442	95.7859	73.7187	161.235	87.4163	8.0565	6.90483	4.99673	7.89879	0.542165	-0.883195	0.0175652
SSO0914	Uncharacterized membrane protein	3.683	6.44738	11.2536	15.2287	15.0907	19.4755	7.12799	16.5983	2.21178	1.43916	31.0295	8.67048	2.32861	1.21947	0.0075947
SSO0915	Zn-finger protein	1413.07	1025.21	1270.82	251.128	272.218	285.436	1236.37	269.594	113.285	9.99034	9.16271	3.7057	0.218053	-2.19725	1.53079e-10
SSO0916	signal peptidase I	109.53	140.299	126.524	125.313	116.222	133.896	125.451	125.143	8.89823	5.1028	7.093	4.07756	0.99755	-0.00353965	0.954676
SSO0917	glycine dehydrogenase (aminomethyl-transferring), subunit 1 (1.4.4.2)	161.633	169.726	147.338	65.331	58.9188	67.1687	159.566	63.8062	6.54506	2.5006	4.10179	3.91906	0.399873	-1.32238	0.000136886
SSO0918	glycine dehydrogenase (aminomethyl-transferring), subunit 2 (1.4.4.2)	173.764	191.439	187.849	99.2199	97.2467	113.611	184.351	103.359	5.39381	5.15746	2.92584	4.98984	0.560666	-0.834787	0.0175837
SSO0919	aminomethyltransferase (2.1.2.10)	108.093	107.867	111.737	53.7419	58.7589	60.951	109.232	57.8173	1.25392	2.13369	1.14794	3.6904	0.529306	-0.917825	0.00898038
SSO0920	Glycine cleavage system H protein	304.441	266.419	279.281	179.21	165.969	187.705	283.381	177.628	11.1657	6.32438	3.94017	3.56046	0.626818	-0.673882	0.0650289
SSO0921	proteasome assembly chaperone family protein	202.846	218.964	199.626	191.713	205.178	191.565	207.146	196.152	5.98197	4.51312	2.88781	2.30083	0.946927	-0.0786748	0.889326
SSO0922	HSP20-like chaperone	149.581	150.682	188.004	165.499	173.572	174.079	162.755	171.05	12.6282	2.77914	7.759	1.62475	1.05096	0.0717124	0.770101
SSO0923	Antidote-toxin recognition MazE	197.057	171.533	194.344	53.0159	211.744	65.2818	187.645	110.014	8.09379	50.9883	4.31337	46.3471	0.58629	-0.770315	0.176733
SSO0925	Cysteine desulfurase activator ATPase	659.497	538.153	696.539	423.415	700.043	403.711	631.396	509.056	47.8323	95.6628	7.57564	18.7922	0.806239	-0.31072	0.413842
SSO0927	Cysteine desulfurase activator SufB	818.267	740.801	794.602	263.678	3085.73	464.61	784.557	1271.34	22.9196	909.049	2.92134	71.5032	1.62046	0.696401	0.770998
SSO0928	Cysteine desulfurase activator SufB	335.456	362.071	353.532	187.244	1127.43	282.671	350.353	532.447	7.84563	298.762	2.23935	56.1112	1.51975	0.603829	0.730674
SSO0929	Vitamin B12-dependent ribonucleoside-diphosphate reductase (1.17.4.1)	1272.42	973.104	1165.73	274.633	559.016	229.591	1137.08	354.413	87.5834	103.125	7.70246	29.0973	0.311686	-1.68183	5.47402e-07
SSO0931	transcriptional regulator	493.462	564.934	554.588	1330.94	2827.33	1870.9	537.661	2009.72	22.3006	437.512	4.14771	21.7698	3.7379	1.90223	0.00177555
SSO0934	exodeoxyribonuclease V (3.1.11.5)	162.07	192.943	171.029	104.52	112.38	130.699	175.348	115.866	9.17008	7.75562	5.22966	6.69359	0.660781	-0.597755	0.0842065
SSO0936	Glutamyl-tRNA(Gln) amidotransferase subunit E (6.3.5.7)	351.75	289.38	337.772	75.3217	68.3577	83.7086	326.301	75.796	18.8962	4.43778	5.79102	5.85491	0.232289	-2.10601	1.028e-09
SSO0938	Glutamyl-tRNA(Gln) amidotransferase subunit D (6.3.5.7)	197.134	187.76	208.381	93.1737	62.6669	104.17	197.758	86.6701	5.96098	12.4143	3.01428	14.3237	0.438263	-1.19013	0.000845215
SSO0939	Nucleolar protein 56	699.453	764.211	684.808	430.394	299.202	575.143	716.157	434.913	24.3959	79.6896	3.4065	18.3231	0.607287	-0.719549	0.0377768
SSO0940	Fibrillarin-like rRNA/tRNA 2'-O-methyltransferase (2.1.1.-)	761.547	791.818	719.103	305.409	278.809	327.156	757.489	303.791	21.0887	13.98	2.78403	4.60184	0.40105	-1.31815	0.000128449
SSO0941	DUF61 domain-containing protein	351.375	350.933	298.119	124.632	132.543	158.433	333.476	138.536	17.6787	10.2071	5.30135	7.36784	0.415431	-1.26732	0.000163974
SSO0942	Putative HTH-type transcriptional regulatory protein	1013.32	837.428	1046	157.529	205.648	187.053	965.586	183.41	64.7696	14.0099	6.70781	7.63859	0.189947	-2.39633	2.26925e-12
SSO0943	tRNA (guanine26-N2)-dimethyltransferase (2.1.1.216)	176.037	190.192	204.146	37.524	43.0623	40.3865	190.125	40.3243	8.11449	1.59905	4.26798	3.96549	0.212094	-2.23723	1.27625e-10
SSO0944	RNA polymerase III subunit C34, Lrp/AsnC family	238.975	298.501	240.564	1005.32	1973.77	932.04	259.346	1303.71	19.5825	335.697	7.55072	25.7494	5.0269	2.32967	0.0023838
SSO0946	Transcription initiation factor IIB 2	504.024	422.186	474.688	72.0257	154.253	102.494	466.966	109.591	23.9382	24.0006	5.12632	21.9002	0.234687	-2.09119	1.99036e-10
SSO0947	Uncharacterized archaeal coiled-coil protein	603.913	526.378	672.213	164.375	141.123	179.392	600.835	161.63	42.1271	11.1321	7.01143	6.88742	0.269009	-1.89427	6.01311e-08
SSO0949	ABC-type multidrug transport system, permease component	99.0995	119.724	110.54	97.2272	99.9074	105.468	109.788	100.868	5.96572	2.42696	5.43386	2.40608	0.91875	-0.122255	0.805004
SSO0950	hexokinase (2.7.1.1)	33.54	34.9184	40.3875	45.3018	43.3266	60.93	36.282	49.8528	2.09098	5.56787	5.76315	11.1686	1.37404	0.458423	0.195439
SSO0951	TATA-box-binding protein	1366.28	1045.54	1545.07	427.093	825.148	534.321	1318.97	595.521	146.129	118.913	11.079	19.968	0.451506	-1.14718	0.00105354
SSO0952	metal-dependent phosphoesterase	85.4287	106.607	92.9137	194.894	259.964	217.695	94.9833	224.185	6.20069	19.0623	6.52819	8.50293	2.36025	1.23894	0.000225877
SSO0953	diphthine synthase (2.1.1.98)	72.0469	78.3886	77.9487	82.2785	85.5846	89.2448	76.128	85.7026	2.04453	2.01188	2.68565	2.34751	1.12577	0.170912	0.627128
SSO0954	FAD synthase (2.7.7.2)	166.278	155.581	168.507	69.9441	71.4942	78.5717	163.455	73.3367	3.98924	2.6555	2.44057	3.62097	0.448664	-1.15629	0.000975609
SSO0955	CTP-dependent riboflavin kinase (2.7.1.161)	963.46	867.832	930.919	442.742	493.265	537.67	920.737	491.226	28.071	27.4224	3.04875	5.58243	0.533514	-0.906403	0.00779357
SSO0956	tRNA 4-demethylwyosine synthase (AdoMet-dependent) (4.1.3.44)	909.763	827.708	905.445	461.187	563.456	524.252	880.972	516.298	26.6611	29.789	3.02633	5.76973	0.586055	-0.770891	0.0249948
SSO0957	Glutamyl-tRNA(Gln) amidotransferase subunit A (6.3.5.7)	178.983	158.426	193.469	160.203	168.071	159.229	176.96	162.501	10.1665	2.79891	5.74508	1.72239	0.918296	-0.122969	0.846543
SSO0959	adenosinetriphosphatase (3.6.1.3)	62.1081	50.7466	63.6257	80.6381	119.176	67.7824	58.8268	89.1989	4.06379	15.4413	6.90806	17.311	1.5163	0.600554	0.107208
SSO0960	hypothetical protein	83.2582	98.2782	91.9884	84.609	70.1687	113.584	91.175	89.454	4.35493	12.765	4.77645	14.2699	0.981125	-0.0274911	0.97078
SSO0961	hypothetical protein	1138.05	1285.84	1058.38	1295.24	1478.72	1726.4	1160.76	1500.12	66.639	124.923	5.741	8.32752	1.29237	0.370015	0.334461
SSO0962	DNA/RNA-binding protein Alba 1	19357.6	15547	17925.1	13408.7	4392.36	15808.2	17609.9	11203.1	1111.25	3475.1	6.31039	31.0191	0.636182	-0.652489	0.215905
SSO0963	DNA topoisomerase (ATP-hydrolysing) (5.99.1.3)	111.944	90.0132	88.2005	34.3641	89.63	27.8017	96.7191	50.5986	7.63024	19.6074	7.88907	38.751	0.52315	-0.934704	0.057837
SSO0965	Lhr-like ATP-dependent RNA helicase (3.6.4.13)	335.281	300.756	332.596	151.333	79.489	171.678	322.878	134.167	11.088	27.9626	3.43413	20.8417	0.415534	-1.26696	0.000364931
SSO0966	3'-phosphate/5'-hydroxy nucleic acid ligase (6.5.1.8)	258.986	250.358	226.425	117.38	104.588	125.949	245.256	115.973	9.73966	6.20644	3.97122	5.35164	0.472863	-1.0805	0.00172084
SSO0967	deoxyhypusine synthase (2.5.1.46)	288.754	259.807	271.82	134.528	109.543	135.84	273.46	126.637	8.39629	8.55537	3.07039	6.75582	0.463092	-1.11063	0.00174345
SSO0968	DNA topoisomerase VI (ATP-hydrolysing), subunit B (5.99.1.3)	341.664	275.705	377.642	111.562	146.274	130.661	331.67	129.499	29.8479	10.0374	8.99926	7.75093	0.390444	-1.35681	7.26127e-05
SSO0969	DNA topoisomerase VI (ATP-hydrolysing), subunit A (5.99.1.3)	317.097	297.211	310.585	170.978	188.491	171.302	308.297	176.923	5.85346	5.7843	1.89864	3.26938	0.573872	-0.801198	0.0235093
SSO0970	Translation initiation factor 5A	219.131	273.041	226.556	323.351	200.181	361.75	239.576	295.094	16.8692	48.7341	7.04129	16.5148	1.23173	0.30069	0.352833
SSO0971	signal-recognition-particle GTPase (3.6.5.4)	278.478	257.789	322.51	66.7961	43.9812	66.5805	286.259	59.1193	19.084	7.56928	6.6667	12.8034	0.206524	-2.27562	1.70354e-10
SSO0972	tRNA U54 and U55 pseudouridine synthase Pus10	151.586	161.748	144.656	33.4946	21.6874	38.6715	152.663	31.2845	4.96353	5.02588	3.25129	16.0651	0.204924	-2.28684	7.39467e-11
SSO0974	3-hydroxyisobutyrate dehydrogenase (1.1.1.31)	223.031	207.967	212.439	440.82	577.125	473.225	214.479	497.056	4.46652	41.1126	2.0825	8.27122	2.31751	1.21257	0.000252098
SSO0975	Short-chain alcohol dehydrogenase	69.5235	70.3571	57.9561	65.455	78.1984	64.1009	65.9455	69.2514	4.00198	4.49054	6.06862	6.4844	1.05013	0.0705682	0.875109
SSO0976	UMP kinase (2.7.4.22)	100.661	121.007	103.457	205.166	153.991	222.249	108.375	193.802	6.36737	20.5075	5.87533	10.5816	1.78826	0.838558	0.0107042
SSO0977	homocitrate synthase (2.3.3.14)	316.432	335.96	261.053	192.731	249.36	71.6422	304.482	171.245	22.4341	52.4155	7.36797	30.6086	0.562413	-0.830298	0.0740554
SSO0978	Ribose-5-phosphate isomerase (5.3.1.6)	116.675	110.945	94.5599	150.129	115.092	146.891	107.393	137.371	6.62638	11.1785	6.17021	8.1375	1.27914	0.355173	0.287723
SSO0980	Transposase ISC1217	104.321	130.095	85.8729	97.2557	78.5542	99.132	106.763	91.6473	12.8241	6.56891	12.0117	7.1676	0.858418	-0.220247	0.586349
SSO0981	pyruvate kinase (2.7.1.40)	86.6724	99.9518	99.664	50.8618	56.4133	49.0954	95.4294	52.1235	4.37928	2.20468	4.58903	4.22973	0.5462	-0.872499	0.0158437
SSO0983	Uncharacterized helical repeat protein, DUF1955 family	98.4212	127.06	88.9558	197.286	326.391	241.874	104.812	255.184	11.4544	37.8589	10.9285	14.8359	2.43467	1.28373	0.000864466
SSO0985	D-proline dehydrogenase (1.5.99.13)	142.904	141.69	139.506	128.999	121.909	147.982	141.367	132.964	0.993972	7.78323	0.703116	5.85366	0.940558	-0.0884118	0.861325
SSO0986	Armadillo-like helical protein	122.17	127.069	130.844	48.7083	49.9083	36.372	126.694	44.9962	2.51092	4.326	1.98187	9.61416	0.355155	-1.49348	4.29479e-05
SSO0987	glycogen synthase (glycosyl-transferring) (2.4.1.21)	169.77	167.271	174.073	49.5804	45.5547	53.3759	170.371	49.5037	1.98631	2.25811	1.16587	4.56149	0.290563	-1.78307	2.81405e-07
SSO0988	alpha-amylase (3.2.1.1)	85.7345	84.3576	93.273	30.5776	46.8385	33.9716	87.7884	37.1292	2.77099	4.95251	3.15645	13.3386	0.42294	-1.24147	0.000292813
SSO0989	UTP-glucose-1-phosphate uridylyltransferase (2.7.7.9)	314.555	299.571	369.247	123.771	427.439	143.711	327.791	231.64	21.1747	98.0684	6.4598	42.3365	0.706671	-0.500889	0.411489
SSO0990	glucan 1,4-alpha-glucosidase (3.2.1.3)	100.698	109.404	115.354	80.1485	150.43	86.2366	108.485	105.605	4.2557	22.4812	3.92284	21.288	0.973449	-0.0388225	0.909368
SSO0991	Amylo-alpha-1,6-glucosidase (3.2.1.33)	69.3443	83.7439	82.0956	70.8331	96.8004	82.0956	78.3946	83.243	4.5501	7.51806	5.8041	9.03146	1.06185	0.0865757	0.832744
SSO0992	MFS family permease	1426.38	1476.27	1397.08	2958.97	3257.81	3335.21	1433.24	3184	23.1183	114.709	1.61301	3.60268	2.22153	1.15156	0.000444411
SSO0994	PadR-like transcriptional regulator	464.611	466.133	481.481	503.582	506.832	548.039	470.742	519.484	5.38765	14.308	1.1445	2.75428	1.10354	0.142144	0.676376
SSO0995	DUF302-domain containing protein	39.7704	37.9752	49.0757	19.5367	16.9592	20.7491	42.2738	19.0817	3.44021	1.11747	8.13792	5.85626	0.451383	-1.14758	0.00533756
SSO0996	nicotinate-nucleotide diphosphorylase (carboxylating) (2.4.2.19)	91.7447	147.209	127.041	17.8705	13.4166	12.4821	121.998	14.5897	16.2084	1.66241	13.2858	11.3944	0.11959	-3.06384	1.27814e-14
SSO0997	L-aspartate oxidase (1.4.3.16)	99.5013	163.422	146.672	20.357	14.4268	15.9063	136.532	16.8967	19.1362	1.78209	14.0159	10.547	0.123757	-3.01442	1.15038e-12
SSO0998	Quinolinate synthase A (2.5.1.72)	381.781	921.624	518.075	368.902	388	319.794	607.16	358.899	162.08	20.3147	26.6948	5.66029	0.591111	-0.7585	0.203447
SSO0999	ABC-type sugar transport system, periplasmic component	885.875	925.266	860.126	950.288	2622.45	811.041	890.422	1461.26	18.9413	581.986	2.12722	39.8277	1.64109	0.714652	0.482167
SSO1000	ABC-type sugar transport system, permease component	151.362	158.146	136.911	114.548	294.172	100.489	148.806	169.736	6.26173	62.3503	4.20798	36.7336	1.14066	0.189863	0.870391
SSO1001	ABC-type sugar transport system, permease component	193.744	169.624	215.389	84.3459	183.887	63.6225	192.919	110.619	13.2176	37.1196	6.85136	33.5564	0.573394	-0.802401	0.0920897
SSO1003	maltose-transporting ATPase (3.6.3.19)	274.298	232.567	258.395	60.1147	123.363	44.2792	255.087	75.9189	12.1597	24.1584	4.7669	31.8213	0.29762	-1.74846	2.49347e-07
SSO1004	D-lactate dehydrogenase (acceptor) (1.1.99.6)	93.341	77.3685	82.5733	91.4571	71.459	92.7205	84.4276	85.2122	4.70314	6.88627	5.57062	8.08132	1.00929	0.0133445	0.9006
SSO1005	DUF1177 domain-containing protein	101.405	79.7467	79.6896	53.6985	46.0249	51.4165	86.9472	50.3799	7.22908	2.275	8.31433	4.51568	0.579431	-0.78729	0.031917
SSO10051	RNA-binding protein	231.824	203.919	243.415	119.094	92.9558	129.371	226.386	113.807	11.7212	10.8395	5.17753	9.52447	0.502712	-0.992196	0.00765047
SSO1007	Acetylornithine deacetylase/Succinyl-diaminopimelate desuccinylase or related deacylase (3.5.1.-)	64.6503	48.2006	56.5725	43.4555	35.0449	45.112	56.4745	41.2041	4.74886	3.11654	8.40886	7.56364	0.729606	-0.45481	0.257464
SSO1008	Predicted transcriptional regulator, c-terminal HTH-like domain	23.2577	20.6986	23.4584	29.2134	49.6345	33.6407	22.4716	37.4962	0.888377	6.20226	3.95334	16.541	1.66861	0.738643	0.0514515
SSO1009	Amino acid transporter permease	15.0648	10.5553	11.3688	20.9587	20.5673	21.7576	12.3296	21.0946	1.3876	0.350265	11.2542	1.66045	1.71089	0.774746	0.0311075
SSO1010	FAD-dependent pyridine nucleotide reductase	73.2703	77.4639	67.7318	56.3275	171.435	43.6083	72.822	90.4569	2.81834	40.6552	3.87017	44.9442	1.24216	0.312856	0.806861
SSO1012	pyruvate dehydrogenase (quinone) (1.2.5.1)	84.1465	90.2271	82.403	141.677	618.246	121.39	85.5922	293.771	2.37147	162.343	2.77066	55.2618	3.43222	1.77914	0.299938
SSO1018	High-affinity nickel permease	39.5578	32.7682	31.6124	48.7437	41.1933	69.9598	34.6461	53.2989	2.47839	8.61085	7.15344	16.1558	1.53838	0.621413	0.0939552
SSO1019	Putative thiosulfate sulfurtransferase	148.544	175.487	160.366	23.9251	20.9736	14.5361	161.466	19.8116	7.79703	2.77194	4.82891	13.9915	0.122699	-3.02681	2.26871e-16
SSO1020	hypothetical protein	13.9466	10.6537	10.2275	5.56539	4.61001	3.66456	11.6093	4.61332	1.17513	0.548724	10.1224	11.8943	0.397382	-1.3314	0.0151444
SSO1021	NADH:ubiquinone oxidoreductase subunit 4 (chain M)	18.9065	13.6854	14.5356	8.18184	6.39436	8.55339	15.7091	7.70986	1.61739	0.666441	10.2958	8.644	0.490788	-1.02683	0.006466
SSO1022	polynucleotide 5'-hydroxyl-kinase (2.7.1.78)	23.7093	27.4957	30.9864	14.0636	7.69477	17.0547	27.3971	12.9377	2.1013	2.76	7.66978	21.3331	0.472228	-1.08245	0.0084716
SSO10224	hypothetical protein	3.10942	3.95875	0.950099	6.85709	16.4877	7.1489	2.67275	10.1646	0.895544	3.1627	33.5064	31.1149	3.80303	1.92715	0.0779093
SSO10228	Transposase, IS5 family	53.927	55.6359	48.8649	84.4084	71.7113	76.1007	52.8093	77.4068	2.03295	3.72304	3.84961	4.8097	1.46578	0.551669	0.146501
SSO1023	Ni,Fe-hydrogenase III large subunit and subunit G	15.7256	13.2446	15.3761	8.04732	5.83112	6.22975	14.7821	6.70273	0.775321	0.682072	5.245	10.176	0.453436	-1.14103	0.0069186
SSO10237	SSV1_ORF_D-335, predicted GIY-YIG nuclease superfamily protein	14.0693	13.2683	14.6482	7.08629	13.0617	7.18818	13.9953	9.11206	0.400058	1.97504	2.85853	21.6751	0.651081	-0.619091	0.218455
SSO1024	Hydrogenase-4 component F	10.86	13.142	11.3021	6.24421	3.62825	7.41637	11.768	5.76294	0.698718	1.1197	5.93742	19.4293	0.489712	-1.03	0.0113869
SSO1025	Hydrogenase-4 component E	8.64171	10.438	11.1037	9.03999	5.98153	7.9473	10.0611	7.65627	0.735276	0.894812	7.30808	11.6873	0.760975	-0.394078	0.543309
SSO10258	hypothetical protein	79.2311	48.9081	48.419	55.3739	105.899	55.7523	58.8527	72.3418	10.1902	16.779	17.3147	23.1941	1.2292	0.29772	0.702495
SSO1026	NADH dehydrogenase	14.7721	18.6191	20.2214	49.1906	39.1648	79.8806	17.8709	56.0786	1.61694	12.2478	9.04791	21.8405	3.13799	1.64984	0.00369092
SSO10269	hypothetical protein	55.7291	70.329	81.8555	72.4089	44.3021	57.5449	69.3045	58.0853	7.55942	8.11824	10.9075	13.9764	0.838117	-0.254776	0.777
SSO1027	hypothetical protein	63.6863	74.0315	67.6859	48.5961	189.538	40.4252	68.4679	92.853	3.01188	48.3999	4.39897	52.1253	1.35615	0.439521	0.769133
SSO1028	Mg-dependent Dnase, TatD family	27.4743	29.7968	21.1428	50.1161	35.5133	61.2013	26.138	48.9436	2.58601	7.43864	9.89371	15.1984	1.87251	0.904973	0.0122553
SSO10285	Coenzyme PQQ synthesis protein D	4692.42	4841.87	5200.63	313.156	479.531	337.732	4911.64	376.806	150.798	51.8502	3.07021	13.7604	0.076717	-3.70431	3.03894e-25
SSO1029	formate dehydrogenase (coenzyme F420) (1.2.99.9)	25.2227	23.9465	20.4344	22.6994	35.2249	27.57	23.2012	28.4981	1.43162	3.64548	6.17046	12.792	1.2283	0.296667	0.50821
SSO1030	Short-chain dehydrogenase/reductase	56.5964	43.8176	47.4398	43.3603	35.393	37.1022	49.2846	38.6185	3.80249	2.42169	7.71537	6.2708	0.783581	-0.351845	0.451295
SSO1031	ABC-type molybdate transport system, substrate-binding protein	57.42	60.0713	62.558	928.854	251.948	1337.79	60.0165	839.531	1.48346	316.621	2.47176	37.7141	13.9883	3.80615	0.00375561
SSO1032	MetI-like ABC transporter transmembrane domain	13.1916	15.4332	11.9834	122.196	36.0916	156.4	13.5361	104.896	1.01064	35.7909	7.46629	34.1205	7.74934	2.95407	0.00691715
SSO1033	chitinase, extracellular (3.2.1.14)	92.5512	107.77	84.3796	102.722	109.882	122.415	94.9001	111.673	6.85349	5.75507	7.22179	5.15349	1.17675	0.234802	0.555054
SSO1034	ABC-type multidrug transport system, ATPase component	16.423	20.6145	14.7011	29.4158	43.4859	33.3976	17.2462	35.4331	1.75597	4.18727	10.1818	11.8174	2.05455	1.03882	0.007193
SSO10340	AsnC family transcriptional regulator	438.318	483.741	431.698	1401.2	1499.84	1449.7	451.253	1450.24	16.3563	28.4743	3.62465	1.96341	3.21382	1.68429	2.7197e-07
SSO10342	CopG family transcriptional regulator	384.171	355.063	314.338	212.391	703.561	247.606	351.191	387.853	20.2518	158.181	5.76662	40.7838	1.10439	0.143255	0.965736
SSO10348	hypothetical protein	94.8372	97.5858	92.8885	93.5884	78.907	91.9955	95.1038	88.1636	1.36255	4.65109	1.43269	5.27552	0.927025	-0.10932	0.884889
SSO1035	hypothetical protein	6.10596	8.76619	10.6385	19.1952	25.4256	18.7575	8.50355	21.1261	1.31501	2.15346	15.4642	10.1934	2.48439	1.31289	0.000229021
SSO1036	hypothetical protein	114.488	116.935	120.611	143.196	259.469	172.076	117.345	191.58	1.77944	34.9532	1.51643	18.2447	1.63263	0.707197	0.0895211
SSO1038	Predicted serine/threonine protein kinase	47.9721	40.4039	44.8765	44.2832	30.5959	53.4498	44.4175	42.7763	2.19679	6.64024	4.94577	15.5232	0.963051	-0.0543162	0.96296
SSO1039	CCA tRNA nucleotidyltransferase (2.7.7.72)	53.389	49.5538	56.5528	37.5999	27.8945	35.9003	53.1652	33.7982	2.02351	2.99235	3.80609	8.85359	0.635721	-0.653535	0.104128
SSO1040	RNA 2',3'-cyclic phosphodiesterase	64.4407	56.9654	89.4604	71.8588	56.0314	78.2713	70.2888	68.7205	9.82569	6.60908	13.979	9.61734	0.977688	-0.0325546	0.910706
SSO1041	Dephospho-CoA kinase	145.517	127.13	147.19	22.8691	10.401	29.9951	139.946	21.0884	6.42598	5.72598	4.59176	27.1523	0.15069	-2.73035	6.4017e-14
SSO1042	UPF0201 protein	51.9656	57.4764	51.6047	34.6182	17.848	34.9464	53.6822	29.1375	1.89994	5.64554	3.53924	19.3755	0.542777	-0.881567	0.0308416
SSO1043	tRNase Z (3.1.26.11)	79.7347	74.4299	77.804	46.3167	53.5441	56.6011	77.3229	52.154	1.55015	3.04914	2.00478	5.84642	0.674496	-0.568118	0.109386
SSO1044	tRNA G10 N-methylase Trm11	127.654	108.859	125.112	47.1398	35.702	52.1915	120.542	45.0111	5.88707	4.87765	4.88385	10.8365	0.373407	-1.42118	6.635e-05
SSO10449	Transcriptional regulator, contains HTH domain	2817.46	2243.16	2419.06	2578.5	2994.4	2795.93	2493.22	2789.61	169.882	120.1	6.81375	4.30526	1.11888	0.16205	0.673496
SSO1045	ribose-phosphate diphosphokinase (2.7.6.1)	250.113	208.945	228.092	70.2455	66.4819	83.9644	229.05	73.5639	11.8939	5.31252	5.19272	7.22163	0.32117	-1.63859	1.82575e-06
SSO1046	GPN-loop GTPase 1	59.0909	76.1602	59.7393	165.369	153.852	192.883	64.9968	170.701	5.58484	11.5784	8.59249	6.78282	2.6263	1.39303	3.0609e-05
SSO1047	DNA polymerase sliding clamp 2	276.449	274.969	263.735	210.411	241.351	254.411	271.718	235.391	4.0139	13.0464	1.47723	5.54245	0.866308	-0.207048	0.574101
SSO1048	DNA primase, small subunit PriS (2.7.7.B16)	135.379	124.937	146.554	59.0777	62.0135	60.6036	135.623	60.565	6.24142	0.847719	4.60203	1.39969	0.446568	-1.16305	0.0010632
SSO1049	DNA replication initiation complex subunit, GINS15 family	76.4313	95.3225	82.7399	73.1536	73.0854	79.1834	84.8312	75.1408	5.55276	2.0214	6.54565	2.69015	0.885768	-0.174999	0.707414
SSO1050	protein-synthesizing GTPase (translation initiation factor 2 subunit alpha) (3.6.5.3)	761.717	696.187	797.059	338.712	379.426	364.056	751.654	360.731	29.5505	11.8698	3.9314	3.29049	0.479916	-1.05915	0.00224285
SSO1052	dolichyl-phosphooligosaccharide-protein glycotransferase (2.4.99.21)	1298.77	1145.07	1305.94	1206.55	1104.06	1611.4	1249.93	1307.33	52.4689	154.884	4.19775	11.8473	1.04593	0.0647801	0.861325
SSO1053	neopullulanase (3.2.1.135)	13.8986	19.2089	19.5306	28.6285	32.4598	32.3303	17.546	31.1395	1.82611	1.25605	10.4075	4.03361	1.77473	0.827602	0.0142059
SSO1054	ammonium transporter	154.436	169.63	149.89	240.854	41.234	375.886	157.986	219.325	5.96847	97.2037	3.77786	44.3195	1.38826	0.473277	0.633892
SSO1055	hypothetical protein	127.617	110.207	122.914	211.481	252.205	194.92	120.246	219.535	5.19961	17.02	4.32415	7.75275	1.82572	0.868467	0.00897955
SSO1056	OsmC-like protein	122.811	80.7841	104.654	132.155	154.25	119.217	102.75	135.207	12.1694	10.2278	11.8437	7.56451	1.31589	0.39604	0.244889
SSO1057	hypothetical protein	125.35	121.792	112.888	118.513	97.3949	141.063	120.01	118.991	3.70605	12.6082	3.08811	10.596	0.991505	-0.0123081	1
SSO1059	Sulfurtransferase TusA	21.4935	27.0823	28.7072	47.236	277.714	57.0575	25.761	127.336	2.18471	75.2425	8.48068	59.0898	4.94297	2.30538	0.244889
SSO1060	lipoate-protein ligase (6.3.1.20)	306.019	278.353	312.549	256.198	456.18	285.323	298.974	332.567	10.4812	62.3758	3.50574	18.7559	1.11236	0.153627	0.742528
SSO10604	hypothetical protein	59.999	51.1305	37.8489	94.9673	80.2362	96.1162	49.6595	90.4399	6.43637	5.11261	12.961	5.65304	1.8212	0.864891	0.0179609
SSO1061	glycine cleavage system H protein 2	615.805	480.536	689.638	675.382	1131.85	807.485	595.327	871.573	61.2249	135.613	10.2843	15.5595	1.46403	0.549941	0.132558
SSO10610	DNA-binding protein	1219.14	1741.13	1401.86	4069.92	4800.18	3604.32	1454.05	4158.14	152.928	348.022	10.5174	8.36965	2.8597	1.51587	2.71442e-06
SSO1062	MFS family permease	7.44362	5.08941	5.55974	25.8387	23.2567	30.0441	6.03092	26.3798	0.719279	1.97794	11.9265	7.49794	4.37409	2.12898	1.03193e-08
SSO1063	CO dehydrogenase flavoprotein-like, FAD-binding, subdomain 2	105.876	105.699	109.831	58.971	103.273	58.7639	107.135	73.6694	1.3491	14.802	1.25925	20.0925	0.68763	-0.540296	0.120278
SSO1064	5-(carboxyamino)imidazole ribonucleotide mutase (5.4.99.18)	90.3637	112.389	100.238	131.097	60.3796	129.179	100.997	106.885	6.36933	23.2594	6.30646	21.7611	1.0583	0.0817515	0.730674
SSO1065	5-(carboxyamino)imidazole ribonucleotide synthase (6.3.4.18)	222.971	200.082	212.664	70.9995	38.3465	61.2422	211.906	56.8627	6.61846	9.67712	3.12331	17.0184	0.26834	-1.89787	1.55555e-07
SSO1066	HTH DNA-binding domain-containing protein	320.773	268.371	321.437	170.037	236.647	141.818	303.527	182.834	17.5789	28.1126	5.79153	15.376	0.602366	-0.731288	0.0449066
SSO1067	protein deglycase (3.5.1.124)	321.029	316.427	274.126	682.915	502.613	744.348	303.861	643.292	14.9268	72.5406	4.91237	11.2765	2.11706	1.08206	0.000922064
SSO1069	Amino acid/polyamine transporter I	354.981	380.672	385.122	564.838	692.301	606.613	373.592	621.25	9.39355	37.5163	2.51439	6.03883	1.66291	0.733713	0.0265728
SSO1070	Transposase ISC1229	21.4216	29.3911	19.3187	36.4621	28.0712	35.1926	23.3771	33.242	3.06765	2.61124	13.1225	7.85523	1.42199	0.50791	0.157521
SSO10704	hypothetical protein	135.767	113.116	190.34	4.58643	12.993	4.59034	146.408	7.38991	22.9187	2.80152	15.654	37.9101	0.0504749	-4.30829	1.92283e-13
SSO1072	Transposon ISC1778	26.2316	24.6907	28.9095	80.1791	42.4737	90.5155	26.6106	71.0561	1.23253	14.5994	4.63172	20.5463	2.67022	1.41696	0.0042119
SSO1073	Transposon ISC1778	25.4835	25.0519	24.0498	38.1766	32.6543	28.7755	24.8617	33.2021	0.424646	2.72765	1.70803	8.21528	1.33547	0.41735	0.22743
SSO1074	DSBA-like thioredoxin domain	230.379	221.182	224.387	156.008	74.2379	128.702	225.316	119.649	2.69523	24.035	1.1962	20.0879	0.531029	-0.913138	0.0205993
SSO1075	CBS domain-containing protein	181.889	159.487	169.111	257.395	315.236	221.296	170.162	264.642	6.48823	27.3591	3.81296	10.3382	1.55523	0.63713	0.055141
SSO1076	putative methyl transferase (2.1.1.-)	14.3994	20.5451	16.6889	198.83	142.892	225.804	17.2111	189.176	1.79322	24.4165	10.419	12.9068	10.9915	3.45831	2.6154e-17
SSO1077	Fumarate hydratase class II (4.2.1.2)	134.069	145.784	126.958	302.536	411.649	356.102	135.603	356.762	5.48847	31.4999	4.04744	8.82938	2.63092	1.39557	2.94451e-05
SSO1078	ABC-type transport system, ATPase component	56.4407	52.0899	35.6455	61.308	45.3114	57.1153	48.0587	54.5782	6.3324	4.78889	13.1764	8.77435	1.13566	0.183527	0.628229
SSO10784	Coenzyme F390 synthetase	121.615	93.7525	141.822	25.6301	35.4971	18.4694	119.063	26.5322	13.935	4.93613	11.7039	18.6043	0.222842	-2.16591	2.15145e-08
SSO10788	Sulfurtransferase TusA&TusA-like protein	2945.42	2530.93	3298.29	998.561	832.851	831.912	2924.88	887.775	221.756	55.3937	7.5817	6.23962	0.303525	-1.72011	1.65615e-06
SSO1079	S-layer domain	75.779	76.5468	82.4973	36.2537	28.053	38.7049	78.2744	34.3372	2.12305	3.2208	2.71232	9.37992	0.438677	-1.18877	0.000873446
SSO1080	ABC-type transport system, permease component	43.2591	41.0038	39.3636	34.6822	25.436	32.1324	41.2088	30.7502	1.12918	2.75718	2.74013	8.96637	0.746204	-0.422359	0.325078
SSO1082	Transcriptional regulator, MarR family	148.374	110.615	111.051	238.826	188.173	229.576	123.347	218.858	12.5143	15.5734	10.1457	7.11573	1.77433	0.827276	0.0125635
SSO10828	hypothetical protein	364.314	468.243	503.228	1823.19	3603.76	1945.35	445.262	2457.43	41.715	574.246	9.36865	23.3677	5.51908	2.46443	0.000418398
SSO1083	coenzyme A transferase	102.417	116.927	93.5053	73.6012	168.758	73.7612	104.283	105.374	6.82519	31.6924	6.54487	30.0762	1.01046	0.0150087	0.95932
SSO1085	coenzyme A transferase	56.2855	56.4443	49.9459	74.8857	104.812	82.6075	54.2252	87.4351	2.14017	8.96994	3.94682	10.259	1.61244	0.689249	0.055311
SSO1086	hypothetical protein	87.3034	91.9669	103.996	107.828	115.358	101.481	94.4221	108.222	4.97263	4.01083	5.26638	3.7061	1.14616	0.196804	0.535514
SSO1087	tRNA (adenine9-N1)-methyltransferase (2.1.1.218)	38.2111	33.2138	34.8862	30.6831	29.5896	35.9874	35.437	32.0867	1.46866	1.97573	4.14443	6.15746	0.905457	-0.143281	0.754688
SSO1088	FHA domain-containing protein	1296.33	1256.86	1315.05	373.467	453.894	455.81	1289.42	427.724	17.1493	27.1342	1.33	6.34385	0.331719	-1.59197	2.19965e-06
SSO1089	von Willebrand factor type A domain-containing protein	190.325	133.037	166.043	47.4995	81.2845	57.7785	163.135	62.1875	16.6015	9.99893	10.1766	16.0787	0.381202	-1.39137	2.73849e-05
SSO1090	protein-serine/threonine phosphatase (3.1.3.16)	645.595	605.274	698.693	200.685	237.215	195.914	649.854	211.272	27.0515	13.0447	4.1627	6.17438	0.325106	-1.62102	2.74441e-06
SSO1091	von Willebrand factor type A domain-containing protein	299.198	330.693	289.932	111.204	146.387	122.584	306.608	126.725	12.3361	10.3655	4.02342	8.17954	0.413313	-1.27469	0.000147976
SSO1092	hypothetical protein	134.267	163.395	111.502	110.822	862.144	120.871	136.388	364.612	15.0176	248.783	11.011	68.2321	2.67334	1.41864	0.526096
SSO1093	RNA-binding protein AU-1	71.63	66.1949	61.9107	29.9769	48.4052	37.657	66.5785	38.6797	2.81226	5.34429	4.22397	13.8168	0.580964	-0.78348	0.0173884
SSO1095	aconitate hydratase A (4.2.1.3)	410.204	379.716	409.213	205.334	386.823	212.183	399.711	268.113	10.0016	59.3879	2.50221	22.1503	0.670768	-0.576114	0.0832452
SSO1096	hypothetical protein	4.68332	3.22972	3.57753	9.18042	17.8725	10.0496	3.83019	12.3675	0.438221	2.7639	11.4412	22.3481	3.22896	1.69107	0.00705991
SSO1098	DUF2258 domain-containing protein	400.93	355.26	395.29	257.405	355.178	308.612	383.827	307.065	14.3761	28.2353	3.74546	9.19522	0.80001	-0.321911	0.361444
SSO1100	hypothetical protein	337.146	322.381	265.439	753.606	522.077	804.136	308.322	693.273	21.8611	86.8322	7.09036	12.525	2.24854	1.16899	0.000377472
SSO1101	Sugar-specific transcriptional regulator TrmB	8357.16	8734.92	7779.24	7372.51	7247.41	5783.89	8290.44	6801.27	277.888	509.971	3.35191	7.49817	0.820375	-0.285645	0.524861
SSO1102	hypothetical protein	5.76114	8.46321	8.12468	75.5776	163.21	93.7374	7.44968	110.842	0.849906	26.7039	11.4086	24.0919	14.8787	3.89518	4.57416e-06
SSO11020	hypothetical protein	42.9263	49.5677	57.346	93.3798	192.007	134.038	49.9467	139.808	4.16692	28.6171	8.34273	20.4688	2.79915	1.48499	0.00576699
SSO1103	MFS transporter permease	6.50598	7.00876	5.65798	26.8554	26.2957	35.669	6.39091	29.6067	0.394158	3.03545	6.16749	10.2526	4.63263	2.21183	1.65458e-09
SSO1104	hypothetical protein	51.9152	57.7687	63.9515	85.0388	171.829	86.0887	57.8785	114.319	3.47502	28.7567	6.004	25.1548	1.97515	0.981965	0.10454
SSO1105	glycine cleavage system H protein 3	93.492	103.615	90.4279	109.144	244.791	114.742	95.8451	156.226	3.98454	44.3122	4.15727	28.3642	1.62998	0.704857	0.310015
SSO1106	HAD family hydrolase	6.32248	11.3424	5.26873	29.9981	52.3656	33.3009	7.64454	38.5548	1.87379	6.97088	24.5115	18.0804	5.04345	2.33441	3.69679e-05
SSO1107	hypothetical protein	49.8503	69.1427	55.9747	253.83	432.934	286.249	58.3226	324.338	5.69163	55.0989	9.75888	16.9881	5.5611	2.47537	9.6471e-07
SSO11071	Pyruvate/ketoisovalerate oxidoreductase, subunit D (iron-sulfur binding) (1.2.7.1/1.2.7.7)	333.428	397.812	333.705	148.6	366.69	128.071	354.982	214.454	21.4155	76.3486	6.03286	35.6014	0.604126	-0.727078	0.120544
SSO1108	TrmB family transcriptional regulator	892.674	769.969	760.788	876.955	2728.45	1050.41	807.81	1551.94	42.5145	590.382	5.26293	38.0417	1.92116	0.94198	0.356373
SSO1109	sulfurtransferase TusA family protein	170.241	203.876	227.549	730.709	614.168	875.025	200.555	739.967	16.6266	75.4451	8.29028	10.1957	3.6896	1.88346	6.10324e-09
SSO1110	Transcriptional regulator, contains HTH domain	202.799	290.535	217.853	580.118	1516.38	608.569	237.062	901.69	27.0872	307.456	11.4262	34.0978	3.8036	1.92737	0.0545492
SSO1111	NAD(P)- and CoA-binding protein	363.747	395.722	346.615	288.3	596.077	304.695	368.694	396.358	14.3902	99.972	3.90301	25.2227	1.07503	0.104378	0.914144
SSO11114	4Fe-4S ferredoxin-type iron-sulfur binding protein	106.955	118.059	86.2901	103.99	123.941	106.113	103.768	111.348	9.30821	6.32628	8.97021	5.68153	1.07305	0.101715	0.843895
SSO1112	lipoate-protein ligase (6.3.1.20)	252.349	225.385	248.791	348.165	492.805	333.192	242.175	391.387	8.4578	50.8927	3.49243	13.0031	1.61613	0.692547	0.0382967
SSO11133	CopG/RHH family DNA binding protein, antitoxin	210.492	142.092	199.312	101.17	112.06	84.5575	183.966	99.2625	21.1839	7.99635	11.5151	8.05576	0.539571	-0.890117	0.019992
SSO11138	Transposon ISC1225	5.66192	7.20847	0.865016	3.12151	4.7763	6.5087	4.57847	4.80217	1.90965	0.977881	41.7093	20.3633	1.04886	0.0688212	0.926444
SSO1114	radical SAM protein	136.76	157.524	140.86	226.397	328.186	228.149	145.048	260.911	6.34924	33.6416	4.37734	12.8939	1.79879	0.847024	0.0124496
SSO1115	radical SAM protein	248.409	222.103	262.613	363.769	440.536	364.724	244.375	389.676	11.8669	25.4313	4.85603	6.52625	1.59458	0.673179	0.0393754
SSO1116	putative Peptidase M23	27.435	30.4011	31.6689	79.2994	89.9625	94.5365	29.835	87.9328	1.25454	4.51412	4.20493	5.1336	2.94731	1.5594	4.1569e-06
SSO1117	histone deacetylase (3.5.1.98)	14.674	13.3197	11.9566	26.8168	30.783	30.2384	13.3167	29.2794	0.784447	1.24128	5.89069	4.23942	2.19869	1.13665	0.00168243
SSO1118	PIN domain-containing protein	8.79285	8.39595	7.29249	29.2013	48.7435	26.2805	8.16043	34.7418	0.448843	7.05147	5.50023	20.2968	4.25735	2.08995	0.000354975
SSO1119	DUF1641 domain-containing protein	1014.87	898.52	948.134	1119.4	2169.88	1325.48	953.842	1538.25	33.7086	321.365	3.53398	20.8915	1.61269	0.689473	0.16257
SSO11196	Heme-degrading monooxygenase HmoA and related ABM domain proteins	25.6448	25.8732	35.4833	46.7723	34.9867	28.0339	29.0004	36.5976	3.24211	5.46894	11.1795	14.9434	1.26197	0.335675	0.241945
SSO1120	protein-disulfide reductase (acceptor) (1.8.99.B1)	17.9198	25.2715	21.565	524.88	975.451	595.557	21.5855	698.63	2.12228	139.907	9.832	20.0259	32.3657	5.0164	9.57072e-12
SSO1121	hypothetical protein	11.5655	14.2338	14.6068	121.574	222.633	152.452	13.4687	165.553	0.95767	29.8996	7.11033	18.0605	12.2917	3.61961	2.27246e-09
SSO1123	dihydrolipoyl dehydrogenase (1.8.1.4)	16.1244	23.23	17.8925	236.902	587.455	262.137	19.0823	362.165	2.13572	112.881	11.1921	31.1683	18.9791	4.24634	0.000172384
SSO11231	ferredoxin-like protein	222.769	289.906	218.543	255.617	200.484	273.914	243.739	243.338	23.1157	22.0688	9.48379	9.06919	0.998356	-0.0023737	0.97078
SSO1125	DsrEFH-like family protein	139.779	156.334	134.51	2541.3	6066.92	2687.12	143.541	3765.11	6.57476	1151.67	4.58041	30.588	26.2303	4.71316	3.48851e-05
SSO1126	DsrEFH-like family protein	543.997	636.41	501.883	4948.11	16746	5214.52	560.763	8969.55	39.729	3889	7.08481	43.3578	15.9952	3.99957	0.0128941
SSO1127	heterodisulfide reductase	166.387	173.378	177.374	2509.08	5573.12	2742.67	172.38	3608.29	3.21085	984.728	1.86266	27.2907	20.9322	4.38765	8.11407e-06
SSO11277	Transposon ISC1190	7.9031	7.82586	3.21978	11.2962	10.1591	6.46048	6.31625	9.30527	1.54839	1.45978	24.5144	15.6876	1.47323	0.55898	0.473118
SSO11280	Transposon ISC1190	3.57876	3.41722	2.18702	8.5498	7.76309	5.75958	3.061	7.35749	0.439471	0.830606	14.3571	11.2892	2.40362	1.26521	0.124367
SSO1129	Heterodisulfide reductase, subunit B	120.279	143.071	124.381	2370.95	9656.93	2516.24	129.243	4848.04	7.01438	2404.81	5.42726	49.6038	37.5109	5.22924	0.00941163
SSO1131	CoB-CoM heterodisulfide reductase subunit A (1.8.98.1)	83.0147	88.6749	71.9346	1207.29	4112.58	1085.12	81.2081	2135	4.91619	989.42	6.05382	46.3429	26.2905	4.71647	0.00919135
SSO1133	Predicted heterodisulfide reductase subunit	18.1306	23.083	24.4325	428.877	1435.8	391.406	21.882	752.026	1.91572	342.056	8.75477	45.4846	34.3673	5.10296	0.00457671
SSO1134	CoB-CoM heterodisulfide reductase subunit C (1.8.98.1)	53.7821	50.1784	62.723	439.71	1516.94	392.286	55.5612	782.978	3.72896	367.236	6.71146	46.9024	14.0922	3.81682	0.0264914
SSO1135	CoB-CoM heterodisulfide reductase subunit B (1.8.98.1)	56.7164	61.7519	65.1532	657.895	2098.9	662.105	61.2072	1139.63	2.4507	479.635	4.00394	42.0868	18.6193	4.21873	0.00711804
SSO1136	Predicted metal-dependent hydrolase of the TIM-barrel fold	3.21846	3.8244	2.3602	25.7878	42.4062	26.0466	3.13435	31.4135	0.424765	5.49686	13.5519	17.4984	10.0223	3.32515	2.22582e-08
SSO11362	Transposon ISC1225	14.0974	16.3165	12.531	36.27	28.418	30.0543	14.315	31.5808	1.09816	2.39172	7.67139	7.57332	2.20614	1.14152	0.00825427
SSO1137	hypothetical protein	4.41103	7.72186	8.08689	27.6626	51.2976	23.8324	6.73993	34.2642	1.16921	8.58816	17.3475	25.0645	5.08376	2.3459	0.00162607
SSO1138	Na(+)/H(+) antiporter, membrane component	10.645	12.1666	12.567	67.9354	67.4077	64.4112	11.7929	66.5848	0.585459	1.09741	4.96452	1.64814	5.64619	2.49728	2.1448e-13
SSO11387	Transcriptional regulator AbrB	1.89674	4.82967	2.31824	16.7313	13.41	12.7918	3.01489	14.311	0.915515	1.22323	30.3665	8.54747	4.74679	2.24695	0.000140216
SSO11389	Transposon ISC1225	24.5461	28.4098	17.7277	82.4263	55.9348	79.521	23.5612	72.6274	3.12273	8.3883	13.2537	11.5498	3.0825	1.6241	1.58815e-05
SSO1140	MFS family permease	6.66824	8.64687	12.2251	27.9127	28.8106	27.9365	9.18007	28.22	1.62613	0.295395	17.7137	1.04676	3.07405	1.62014	2.41888e-06
SSO1141	peptidase S53	443.532	351.435	405.51	325.555	289.127	351.167	400.159	321.95	26.7205	18	6.67746	5.59093	0.804554	-0.313738	0.442295
SSO11412	Copper-ion-binding protein	150.825	165.111	188.532	171.345	265.483	158.671	168.156	198.5	10.9909	33.691	6.53611	16.9728	1.18045	0.239336	0.494338
SSO1142	MFS Oxalate:formate antiporter	41.3001	36.1901	37.5468	136.898	60.7089	150.753	38.3457	116.12	1.52825	27.9928	3.98545	24.1068	3.02824	1.59848	0.0090331
SSO1143	ABC-type multidrug transport system, permease component	39.6483	35.766	38.9621	99.0785	65.3085	108.837	38.1254	91.0748	1.19626	13.1876	3.1377	14.4799	2.38882	1.2563	0.000174544
SSO1144	Nod factor export ATP-binding protein I	87.4495	95.5873	97.4334	255.617	176.238	298.464	93.4901	243.44	3.06693	35.8049	3.28048	14.7079	2.60391	1.38068	6.93988e-05
SSO1145	tryptophan synthase, beta chain (4.2.1.20)	135.419	129.727	133.703	321.656	331.281	349.576	132.95	334.171	1.68563	8.18826	1.26787	2.45032	2.51352	1.32971	4.61655e-05
SSO1148	arginine deiminase (3.5.3.6)	41.7339	39.7177	48.6356	46.8326	58.6822	35.9577	43.3624	47.1575	2.70009	6.56201	6.2268	13.9151	1.08752	0.121042	0.65458
SSO1149	Protein containing potental lipid transfer domain, START superfamily	141.301	132.897	153.253	225.283	385.671	202.822	142.484	271.259	5.90593	57.5724	4.14499	21.2241	1.90379	0.928874	0.057837
SSO1150	hypothetical protein	78.6325	102.478	90.2621	165.204	222.817	160.263	90.4577	182.762	6.88439	20.0786	7.61062	10.9862	2.02041	1.01465	0.00219893
SSO1151	Metalloprotease	158.579	172.958	197.227	47.577	53.4847	39.903	176.255	46.9882	11.2781	3.93174	6.39873	8.3675	0.266593	-1.90729	7.42049e-08
SSO1152	Metalloprotease	189.559	191.862	187.862	135.474	129.008	137.313	189.761	133.932	1.15889	2.51834	0.61071	1.88031	0.705792	-0.502685	0.183435
SSO1153	acyl-CoA dehydrogenase (1.3.99.-/1.3.8.4)	146.294	128.537	133.745	40.3153	54.6331	46.4835	136.192	47.144	5.27009	4.14638	3.8696	8.79514	0.346158	-1.5305	6.28981e-06
SSO1154	oxepin-CoA hydrolase (3.3.2.12)	90.7893	89.8201	98.9494	21.573	12.8228	16.2201	93.1863	16.872	2.89511	2.54692	3.1068	15.0955	0.181057	-2.46549	1.55132e-10
SSO11549	Transposon ISC1212	11.5507	14.7057	22.2908	27.9302	53.3353	28.5131	16.1824	36.5929	3.1871	8.37291	19.6949	22.8813	2.26128	1.17714	0.0415711
SSO1155	Predicted ATPase (AAA+ superfamily)	21.1358	17.7069	13.6525	35.5412	22.4885	33.2349	17.4984	30.4215	2.16276	4.02201	12.3598	13.2209	1.73853	0.79787	0.0202161
SSO1156	acyl-CoA dehydrogenase (1.3.99.-)	66.4216	80.2684	65.5533	70.6276	88.5212	65.8207	70.7478	74.9899	4.76693	6.90651	6.73792	9.20993	1.05996	0.0840109	0.824204
SSO1157	Metal-dependent hydrolase of the beta-lactamase superfamily II	34.1237	34.6992	39.8109	38.0331	64.3015	41.1629	36.2113	47.8325	1.80749	8.28389	4.99152	17.3185	1.32093	0.401553	0.293156
SSO11571	hypothetical protein	40.1853	29.6738	44.2038	29.8351	43.3914	30.3041	38.021	34.5102	4.33178	4.44268	11.3931	12.8735	0.907663	-0.139772	0.828518
SSO11575	hypothetical protein	120.579	129.366	132.471	271.386	734.721	295.29	127.472	433.799	3.56126	150.619	2.79376	34.721	3.40309	1.76685	0.0752683
SSO1159	(S)-2-haloacid dehalogenase (3.8.1.2)	108.896	93.7418	115.621	119.372	130.026	138.933	106.086	129.444	6.47033	5.65433	6.09912	4.36818	1.22017	0.287087	0.406514
SSO1160	Minimal nucleotidyltransferase	34.6888	44.1639	41.6195	57.432	32.8296	60.2906	40.1574	50.1841	2.83125	8.71639	7.05039	17.3688	1.24968	0.321564	0.318386
SSO1161	HEPN domain containing protein	39.1286	39.2622	48.6345	60.4511	39.0024	66.7847	42.3418	55.4128	3.14659	8.40639	7.4314	15.1705	1.3087	0.388137	0.227041
SSO11614	hypothetical protein	3.33934	6.80236	5.71398	10.5553	19.9605	9.82722	5.28522	13.4477	1.02241	3.2632	19.3448	24.2659	2.54439	1.34732	0.0397437
SSO1162	MFS family permease	35.363	30.1855	34.0124	55.1655	61.0192	56.1734	33.1869	57.4527	1.55057	1.80685	4.67223	3.14493	1.73118	0.791759	0.0185304
SSO11637	hypothetical protein	53.6036	77.8697	47.0368	77.2914	121.247	85.9525	59.5034	94.8302	9.37679	13.4428	15.7584	14.1757	1.59369	0.672375	0.101149
SSO1164	Transposase ISC1250	11.2964	16.7232	12.0407	23.077	26.0872	20.5357	13.3535	23.2333	1.69854	1.60448	12.7198	6.90595	1.73987	0.798983	0.0259684
SSO1167	Glycosyl hydrolase family 15	60.946	51.1116	73.0673	16.9473	21.3154	19.3963	61.7083	19.2197	6.34953	1.26406	10.2896	6.57691	0.31146	-1.68288	2.72398e-06
SSO1168	maltose-transporting ATPase (3.6.3.19)	244.932	181.113	247.059	45.3895	79.4145	43.6083	224.368	56.1374	21.6363	11.6499	9.64324	20.7524	0.250203	-1.99883	5.14671e-09
SSO1169	ABC-type maltose transport system, permease component	179.776	154.281	212.115	51.7572	97.7429	56.3824	182.057	68.6275	16.7342	14.6188	9.19172	21.3017	0.376955	-1.40753	3.61664e-05
SSO1170	ABC-type maltose transport system, permease component	101.202	87.315	98.6031	73.3983	136.534	81.0704	95.7067	97.001	4.26243	19.8903	4.45364	20.5053	1.01352	0.0193795	0.997809
SSO1171	Maltose-binding periplasmic protein	866.475	859.018	807.624	604.341	1368.69	668.938	844.373	880.656	18.4998	244.728	2.19095	27.7892	1.04297	0.060698	1
SSO1172	alpha-amylase, extracellular (3.2.1.1)	256.207	222.965	247.228	19.2234	39.0839	24.7741	242.133	27.6938	9.92874	5.91616	4.10053	21.3628	0.114374	-3.12817	9.96208e-20
SSO1173	Amino acid/polyamine transporter	44.8094	47.3724	41.4566	86.1833	31.17	96.7102	44.5461	71.3545	1.7128	20.3208	3.84501	28.4786	1.60181	0.679703	0.24948
SSO11734	Transposon ISC1058	43.3396	52.5811	51.7242	74.2115	72.7523	71.2737	49.215	72.7458	2.94809	0.848055	5.99023	1.16578	1.47812	0.563767	0.109866
SSO1174	Ca2+/Na+ antiporter	33.2546	22.7371	32.7414	32.9896	15.2881	36.3874	29.5777	28.2217	3.42351	6.54075	11.5746	23.1763	0.954155	-0.0677048	0.993701
SSO1175	thermopsin-like protease	1485.57	1207.92	1314.41	416.401	297.913	519.025	1335.97	411.113	80.8732	63.8843	6.05353	15.5393	0.307727	-1.70028	6.16538e-07
SSO1176	crossover junction endodeoxyribonuclease (3.1.22.4)	36.6099	22.1952	20.8812	14.481	21.1773	19.2389	26.5621	18.2991	5.03821	1.98935	18.9677	10.8713	0.688916	-0.537601	0.181472
SSO11766	hypothetical protein	15.0159	20.1236	17.3868	20.3332	23.6199	13.8093	17.5088	19.2541	1.47574	2.88302	8.42857	14.9735	1.09968	0.137089	0.733756
SSO1177	alanine/aspartate transaminase (2.6.1.1/2.6.1.2)	44.7621	50.7319	57.469	29.975	25.8673	28.95	50.9877	28.2641	3.67041	1.23438	7.19862	4.36732	0.554332	-0.851177	0.0286368
SSO1178	S-adenosyl-L-methionine-dependent methyltransferase	106.357	133.021	104.124	188.365	113.386	182.563	114.501	161.438	9.28237	24.0844	8.10683	14.9187	1.40993	0.495625	0.122393
SSO1181	Transposon ISC1778	103.547	105.341	105.267	79.1394	57.8447	76.3145	104.718	71.0995	0.586177	6.67739	0.559765	9.39161	0.67896	-0.558602	0.169915
SSO1182	Transposon ISC1778	64.0095	55.0902	57.9561	62.421	47.4452	71.1341	59.0186	60.3334	2.62901	6.91759	4.45455	11.4656	1.02228	0.0317878	0.889521
SSO1183	MFS family phosphate transporter	8.60952	7.92579	3.88532	3.79726	3.95865	5.96873	6.80688	4.57488	1.47405	0.698481	21.6553	15.2677	0.672096	-0.57326	0.193319
SSO1184	cysteine hydrolase	18.3556	34.7295	21.4998	349.131	160.743	325.89	24.8616	278.588	5.01672	59.3031	20.1786	21.287	11.2055	3.48614	5.08684e-07
SSO1185	DUF973-domain containing protein	60.0346	67.0172	68.413	64.8637	58.578	91.8841	65.1549	71.7752	2.59169	10.2168	3.97774	14.2345	1.10161	0.139612	0.727533
SSO1186	hypothetical protein	21.9531	27.2787	31.3392	54.2218	74.6694	47.4846	26.857	58.7919	2.71774	8.17351	10.1193	13.9024	2.18907	1.13032	0.000748615
SSO11867	Alpha-fucosidase, fragment	61.2972	62.5796	48.7679	5.31355	25.6456	4.25447	57.5482	11.7379	4.40575	6.96057	7.65574	59.3001	0.203966	-2.2936	1.08333e-08
SSO1187	Transposase ISC1316	31.0508	48.1129	28.2426	261.869	246.565	340.897	35.8021	283.11	6.20855	29.2292	17.3413	10.3243	7.90765	2.98325	1.47608e-18
SSO1188	NAD(P)/FAD-dependent oxidoreductase	41.5875	43.7024	38.5926	72.8679	57.2776	77.8069	41.2942	69.3174	1.48235	6.18647	3.58974	8.92484	1.67863	0.747281	0.0251807
SSO1189	Metal-dependent amidohydrolase	64.9162	62.1531	61.3778	101.677	90.0824	116.181	62.8157	102.647	1.07384	7.54974	1.70951	7.35506	1.63409	0.708492	0.0367393
SSO1190	CHAD domain	59.9443	59.8014	53.3086	22.4432	26.7395	21.3927	57.6848	23.5252	2.18845	1.63554	3.7938	6.95231	0.407823	-1.29399	0.000358109
SSO1191	dTMP kinase (2.7.4.9)	69.1994	71.6363	58.5107	44.0298	69.5583	42.9823	66.4488	52.1901	4.03092	8.68935	6.0662	16.6494	0.785419	-0.348466	0.318386
SSO11914	AbrB family transcriptional regulator	787.533	787.269	685.291	519.321	958.8	429.6	753.365	635.907	34.0367	163.511	4.51796	25.713	0.844089	-0.244532	0.574522
SSO11915	hypothetical protein	23.2048	12.8449	20.9628	26.3281	49.6067	34.3299	19.0042	36.7549	3.14693	6.82847	16.5591	18.5784	1.93404	0.951619	0.0615369
SSO11917	Transposase ISC1212	25.0719	43.7169	25.3141	21.6353	26.2736	19.5485	31.3676	22.4858	6.17501	1.98737	19.6859	8.83835	0.716847	-0.480263	0.267021
SSO1192	dTMP kinase (2.7.4.9)	139.597	136.54	155.723	75.659	134.371	83.5486	143.953	97.8595	5.95072	18.3972	4.13379	18.7996	0.6798	-0.556817	0.108715
SSO1193	exopolyphosphatase (3.6.1.11)	88.8248	81.313	95.3918	39.9854	62.0119	51.1197	88.5099	51.039	4.06726	6.35863	4.59526	12.4584	0.576648	-0.794238	0.0191444
SSO11934	hypothetical protein	548.278	551.513	545.753	75.1602	431.921	160.805	548.515	222.629	1.6671	107.527	0.30393	48.2987	0.405876	-1.30089	0.00307389
SSO11939	Sulfurtransferase TusA	1197.46	1359.44	1177.97	207.042	1082.31	491.775	1244.96	593.71	57.5151	257.758	4.61984	43.4148	0.476891	-1.06827	0.0142291
SSO1195	Phosphohistidine phosphatase SixA	136.694	140.493	132.369	108.013	163.392	127.325	136.519	132.91	2.34684	16.2286	1.71906	12.2102	0.973569	-0.0386446	0.88617
SSO1196	Predicted ATPase (AAA+ superfamily)	180.528	141.887	217.115	69.8023	54.7664	92.3079	179.843	72.2922	21.7191	10.9086	12.0767	15.0896	0.401974	-1.31483	0.000241443
SSO1197	Transposon ISC1217	108.556	136.689	82.0133	89.8826	66.7051	89.6849	109.086	82.0909	15.7857	7.6931	14.4709	9.37145	0.752534	-0.410172	0.279103
SSO11972	Sec-independent protein secretion pathway component	591.702	446.22	657.045	71.2293	107.83	83.8985	564.989	87.6526	62.3085	10.7312	11.0283	12.2428	0.15514	-2.68835	2.27634e-13
SSO11979	hypothetical protein	111.697	99.2766	97.8814	44.3457	90.4161	57.6598	102.952	64.1405	4.39123	13.6884	4.26533	21.3413	0.623016	-0.682659	0.0424112
SSO1198	Transposase ISC1190	11.4614	8.0113	11.2616	10.2423	5.84991	10.127	10.2448	8.73975	1.11822	1.4453	10.915	16.5371	0.853095	-0.229222	0.789672
SSO11986	Predicted transcriptional regulator, c-terminal HTH-like domain	2.70963	6.03709	0.827944	9.71014	22.858	10.5906	3.19156	14.3862	1.52293	4.2435	47.7176	29.4969	4.50759	2.17236	0.032124
SSO1200	Transposase ISC1048	108.86	113.932	125.277	261.32	216.036	207.272	116.023	228.21	4.85306	16.7476	4.18284	7.33871	1.96693	0.975948	0.00164164
SSO12018	Transcriptional regulator AbrB	212.805	151.663	188.004	82.6789	99.2371	60.0943	184.158	80.6701	17.7546	11.3441	9.64099	14.0623	0.438049	-1.19083	0.00137812
SSO1202	Transposase ISC1058	54.6895	61.7796	51.3877	85.3413	79.0886	85.7629	55.9522	83.3976	3.06559	2.15792	5.47895	2.58751	1.49051	0.57581	0.0896257
SSO1203	Transposon ISC1217	8.44814	9.3679	14.3225	13.8226	9.72121	15.5386	10.7128	13.0275	1.82424	1.72574	17.0286	13.247	1.21606	0.282214	0.424484
SSO1204	Predicted ATPase (AAA+ superfamily)	8.24671	7.87447	7.55949	1.51552	1.98765	4.92963	7.89356	2.81093	0.198615	1.06808	2.51616	37.9974	0.356105	-1.48963	0.00526117
SSO1206	pyruvate synthase, subunit B (1.2.7.1)	22.2127	13.8392	16.3663	38.2731	38.4257	30.5693	17.4727	35.756	2.47972	2.59376	14.192	7.25406	2.04639	1.03308	0.0027759
SSO12063	Transposon ISC1160	11.4459	5.55135	7.99394	4.40719	5.25471	4.00996	8.33039	4.55729	1.7099	0.367083	20.526	8.05486	0.547068	-0.870208	0.17018
SSO12067	Transposon ISC1160	87.8322	82.324	87.5927	53.8697	49.872	48.0682	85.9163	50.6033	1.79749	1.71422	2.09214	3.38756	0.588984	-0.7637	0.0591676
SSO12068	Transposon ISC1160	39.5155	27.9495	35.4176	40.9891	29.6307	33.11	34.2942	34.5766	3.38574	3.35989	9.87263	9.71723	1.00824	0.0118321	0.845591
SSO1207	pyruvate synthase, subunit A	8.47638	15.4837	12.4621	34.2248	26.6479	21.1263	12.1407	27.333	2.02922	3.79669	16.7141	13.8905	2.25135	1.17079	0.000635211
SSO1208	pyruvate synthase, subunit C	10.1789	22.7576	10.3168	49.7304	40.6896	39.9552	14.4178	43.4584	4.17012	3.14315	28.9235	7.23254	3.01423	1.59179	1.09747e-05
SSO12083	Uncharacterized membrane protein	4.84963	7.54636	1.97578	206.369	357.416	180.875	4.79059	248.22	1.60836	55.0917	33.5733	22.1947	51.8141	5.69527	1.12835e-10
SSO1209	glyceraldehyde dehydrogenase (FAD-containing) (1.2.99.8)	14.6592	11.4784	13.4586	43.3561	46.1804	41.2032	13.1987	43.5799	0.927368	1.44117	7.02621	3.30695	3.30183	1.72327	2.52106e-07
SSO12093	biotin attachment protein	111.029	133.994	142.063	58.024	75.2641	61.1579	129.029	64.8153	9.29642	5.30214	7.20492	8.18038	0.502333	-0.993284	0.00791932
SSO1210	putative protein kinase	67.3843	90.5564	68.2509	278.511	279.108	232.386	75.3972	263.335	7.58371	15.4755	10.0583	5.87671	3.49264	1.80432	4.71998e-08
SSO1212	Transposase ISC1058	58.1668	63.1882	48.8763	86.6194	77.7172	78.3495	56.7438	80.8954	4.19232	2.86783	7.38816	3.54511	1.42563	0.511595	0.131547
SSO1213	hydrogenase maturation protease	2.6182	4.07411	5.68894	13.1515	10.0968	13.1092	4.12708	12.1192	0.88684	1.01127	21.4883	8.34441	2.9365	1.5541	0.000467211
SSO1214	histidinol-phosphatase (3.1.3.15)	21.9745	21.4979	24.0306	39.6178	79.1667	28.5049	22.501	49.0965	0.777061	15.3735	3.45345	31.3129	2.18197	1.12563	0.148244
SSO12142	Amino acid transporter	2039	2306.17	2051.64	3312.48	1945.39	3969.69	2132.27	3075.85	87.0253	596.223	4.08134	19.384	1.44253	0.528596	0.170891
SSO1215	hypothetical protein	7.09412	7.84346	10.496	46.1785	154.606	67.6443	8.47786	89.4764	1.03199	33.1493	12.1728	37.0481	10.5541	3.39974	0.00820661
SSO1216	Transposon ISC1778	17.2635	16.8411	14.1122	66.1704	49.0663	74.5361	16.0723	63.2576	0.987575	7.49535	6.14459	11.8489	3.93582	1.97667	6.00808e-09
SSO1217	Transposon ISC1778	32.1769	33.8816	33.4134	44.3714	38.7186	32.4837	33.1573	38.5246	0.5085	3.43305	1.5336	8.91133	1.16187	0.216452	0.46435
SSO1218	methylmalonate-semialdehyde dehydrogenase (CoA-acylating) (1.2.1.27)	8.94509	12.8579	11.6382	3934.62	4748.9	4105.81	11.1471	4263.11	1.15592	247.87	10.3697	5.8143	382.442	8.5791	2.34532e-97
SSO1219	Predicted transcriptional regulator, c-terminal HTH-like domain	64.8123	89.1064	78.7089	676.513	1370.88	782.473	77.5425	943.289	7.0373	215.973	9.07541	22.8957	12.1648	3.60464	2.82323e-06
SSO12199	Predicted pyrophosphatase	107.256	109.961	111.082	53.5302	53.3353	56.0678	109.433	54.3111	1.1356	0.880134	1.03771	1.62054	0.496294	-1.01073	0.00757464
SSO1220	Zn-dependent alcohol dehydrogenase	15.0224	15.4669	12.613	3349.82	8584.91	2967.16	14.3675	4967.3	0.88655	1812.18	6.17054	36.4821	345.732	8.43351	2.50665e-07
SSO1221	Acetoacetate decarboxylase (4.1.1.4)	7.93248	9.20151	8.618	533.349	987.737	462.021	8.584	661.036	0.366733	164.643	4.27228	24.9069	77.0079	6.26693	2.36659e-10
SSO12210	Transposon ISC1316	127.824	196.862	113.392	309.671	269.658	383.626	146.026	320.985	25.757	33.3827	17.6386	10.4001	2.19814	1.13628	0.00115478
SSO1222	Acetoacetate decarboxylase	25.4597	21.2716	23.5325	1674.36	2645.85	1441.56	23.4213	1920.59	1.21026	368.805	5.16734	19.2027	82.002	6.35759	3.63127e-17
SSO1223	catechol 2,3-dioxygenase (1.13.11.2)	172.598	141.225	163.001	2154.23	11242.5	1534.47	158.941	4977.05	9.2814	3137.81	5.83951	63.0455	31.3137	4.96872	0.0589908
SSO1224	hypothetical protein	2.37093	3.01855	1.24192	27.761	228.253	30.8373	2.21046	95.6172	0.519107	66.324	23.4841	69.3641	43.2566	5.43485	0.0814165
SSO1225	NAD(FAD)-dependent dehydrogenase	65.9177	53.663	57.3837	211.637	1337.95	173.033	58.9881	574.208	3.62744	382.036	6.14945	66.5326	9.7343	3.28308	0.195572
SSO12252	putative ATPase	281.689	196.924	230.444	176.982	350.489	188.969	236.353	238.813	24.6472	55.945	10.4282	23.4263	1.01041	0.0149433	0.973718
SSO12256	CESA-like glycosyltransferase	175.714	175.597	196.815	84.0901	64.3969	89.5408	182.708	79.3426	7.05348	7.63672	3.86051	9.62499	0.434258	-1.20338	0.000842333
SSO1227	toluene 4-monooxygenase/phenol 2-monooxygenase, protein A, N-terminal fragment (1.14.13.236/1.14.13.7)	358.019	383.77	365.834	11921.6	58254.6	10366.6	369.208	26847.6	7.62272	15709.9	2.06461	58.5152	72.7167	6.18421	0.0153479
SSO1228	toluene 4-monooxygenase/phenol 2-monooxygenase, protein A, C-terminal fragment (1.14.13.236/1.14.13.8)	9.75817	9.12358	8.57228	2147.23	6434.63	1961.67	9.15134	3514.51	0.342618	1461.04	3.74391	41.5717	384.043	8.58513	6.01708e-06
SSO1229	toluene 4-monooxygenase/phenol 2-monooxygenase, protein B (1.14.13.236/1.14.13.9)	18.6404	16.654	17.5867	1814.48	5120.51	1668.84	17.627	2867.94	0.573772	1127.07	3.25507	39.2987	162.701	7.34608	1.56778e-05
SSO1230	toluene 4-monooxygenase/phenol 2-monooxygenase, protein C (1.14.13.236/1.14.13.10)	19.3187	21.4652	22.3238	1082.5	3090.06	1007.51	21.0359	1726.69	0.893668	682.029	4.2483	39.4992	82.0831	6.35901	0.000105815
SSO1231	toluene 4-monooxygenase/phenol 2-monooxygenase, protein D (1.14.13.236/1.14.13.11)	40.8781	28.6241	43.9667	414.076	1298.96	305.258	37.823	672.766	4.68504	314.671	12.3868	46.7727	17.7872	4.15277	0.0176928
SSO1233	toluene 4-monooxygenase/phenol 2-monooxygenase, protein E (1.14.13.236/1.14.13.12)	22.3886	20.6574	32.8981	909.238	2675.66	863.837	25.3147	1482.91	3.8245	596.518	15.1078	40.2261	58.579	5.87231	0.000306056
SSO1234	Predicted metal-sulfur cluster biosynthetic enzyme	23.4014	16.8568	23.333	627.764	1680.21	536.891	21.1971	948.289	2.17021	366.9	10.2383	38.6908	44.7368	5.48339	0.000348427
SSO12356	#N/A	351.516	363.538	332.617	244.945	225.102	299.096	349.224	256.381	8.99924	22.1123	2.57693	8.6248	0.734145	-0.445863	0.218742
SSO1237	Transposon ISC1491	47.4186	38.6689	54.1681	12.7581	27.7881	7.41056	46.7519	15.9856	4.48662	6.09984	9.59666	38.1584	0.341924	-1.54825	0.000497347
SSO1238	Transposase ISC1048	154.689	159.762	155.845	373.915	317.364	306.454	156.765	332.578	1.53509	20.9071	0.979226	6.28637	2.1215	1.08508	0.000597504
SSO1240	Transposon ISC1491	39.5155	36.4741	46.1837	28.9566	44.5255	23.1669	40.7244	32.2163	2.86737	6.37747	7.04092	19.7958	0.791081	-0.338103	0.458855
SSO1243	PIN domain-containing protein	23.8903	14.7471	20.351	19.291	24.0794	14.3142	19.6628	19.2282	2.66175	2.81916	13.537	14.6616	0.977898	-0.032244	1
SSO1245	Transposase ISC1359	13.6447	16.3397	11.5582	7.29909	5.60053	6.08776	13.8475	6.32913	1.38403	0.504965	9.99475	7.97843	0.457059	-1.12955	0.00624326
SSO1250	Transposon ISC1217	23.5925	19.3306	19.1284	16.8275	18.0162	10.9558	20.6838	15.2665	1.45552	2.18249	7.03698	14.296	0.738087	-0.438136	0.361444
SSO1251	Minimal nucleotidyltransferase	61.561	54.5456	35.5871	185.751	137.95	192.794	50.5646	172.165	7.75775	17.2279	15.3423	10.0066	3.40485	1.76759	3.46904e-07
SSO1252	HEPN domain containing protein	14.0648	11.2556	7.3673	72.8155	42.6166	67.6298	10.8959	61.0206	1.94176	9.32298	17.821	15.2784	5.60032	2.48551	7.94261e-08
SSO1253	putative thioesterase	57.7816	39.1811	49.1283	68.9059	47.8353	64.9792	48.697	60.5734	5.37383	6.46917	11.0352	10.6799	1.24388	0.314852	0.324996
SSO1254	citrate (pro-3S)-lyase/(3S)-malyl-CoA thioesterase (4.1.3.6/3.1.2.B4)	211.627	182.678	187.391	302.416	318.996	301.866	193.899	307.759	8.96811	5.62056	4.62515	1.82629	1.58722	0.666498	0.0444836
SSO1255	Transcriptional regulator, HTH domain	45.6376	48.4668	43.8072	93.8518	66.3204	79.4367	45.9705	79.8696	1.35537	7.95058	2.94835	9.95445	1.73741	0.796937	0.0145057
SSO1256	RecB family nuclease with coiled-coil N-terminal domain	124.206	99.0602	112.921	18.8902	18.1881	17.4433	112.062	18.1739	7.27168	0.417739	6.48896	2.29857	0.162176	-2.62437	1.5722e-13
SSO1258	Putative enolase	11.6357	10.8317	10.7043	13.5657	17.3697	14.8429	11.0572	15.2594	0.291562	1.11769	2.63684	7.32457	1.38004	0.464709	0.240822
SSO1259	(2R)-sulfolactate sulfo-lyase, subunit beta (4.4.1.24)	40.3303	38.2764	44.8114	42.2236	57.8519	32.0318	41.1393	44.0358	1.92938	7.50849	4.68986	17.0509	1.07041	0.0981572	0.727345
SSO1260	(2R)-sulfolactate sulfo-lyase, subunit alpha (4.4.1.24)	28.9253	33.204	40.5692	23.3541	43.8873	20.4959	34.2329	29.2458	3.40044	7.36713	9.93327	25.1904	0.854319	-0.227153	0.692792
SSO1261	Predicted Rossmann fold nucleotide-binding protein	23.7093	20.3424	27.0882	47.9282	25.591	54.2733	23.7133	42.5975	1.94734	8.6983	8.21204	20.4197	1.79636	0.845075	0.0530707
SSO1263	Transposon ISC1078	19.8775	24.6972	22.2458	13.5555	7.15755	10.5717	22.2735	10.4282	1.39139	1.84831	6.24687	17.7241	0.468191	-1.09483	0.0153237
SSO1264	Transposon ISC1078	43.0796	44.5877	45.0769	31.7813	25.099	15.3912	44.2481	24.0905	0.60105	4.75822	1.35836	19.7515	0.544441	-0.877152	0.0524366
SSO1265	hypothetical protein	11.7791	11.5358	10.7053	17.6505	22.7124	20.832	11.3401	20.3983	0.325088	1.47726	2.86672	7.24206	1.79878	0.847017	0.0464164
SSO1266	ABC transporter, ATP-binding protein	47.749	39.9668	42.003	39.7757	53.2026	42.0888	43.2396	45.0224	2.33007	4.14425	5.38875	9.20486	1.04123	0.0582884	0.903974
SSO1268	glutamine-fructose-6-phosphate transaminase (isomerizing) (2.6.1.16)	49.5261	49.1223	42.9965	92.475	135.663	96.0873	47.215	108.075	2.11246	13.8334	4.47414	12.7998	2.289	1.19472	0.000421663
SSO1269	HD superfamily nuclease	11.5655	11.0435	9.18816	4.67593	8.64144	6.3817	10.599	6.56635	0.721361	1.14846	6.8059	17.4901	0.619523	-0.69077	0.109866
SSO1270	CRISPR-associated helicase Cas3	17.1319	18.5657	20.3158	7.04634	10.5196	10.8786	18.6711	9.48152	0.920624	1.22199	4.93074	12.8881	0.507817	-0.977618	0.00608172
SSO1271	alanine-tRNA ligase (6.1.1.7)	17.8997	28.7861	16.1202	36.2419	49.349	37.8323	20.9354	41.1411	3.95885	4.12957	18.9099	10.0376	1.96515	0.974639	0.0127179
SSO1272	DUF871 domain-containing glycoside hydrolase	72.398	59.6522	76.9298	41.3926	33.3346	41.921	69.66	38.8827	5.17208	2.77827	7.42475	7.14526	0.558179	-0.841201	0.0278387
SSO1273	Predicted solute binding protein	2954.12	2594.42	2479.4	1180.29	1299.76	1468.59	2675.98	1316.21	142.981	83.6314	5.34311	6.35393	0.491863	-1.02367	0.00198616
SSO1274	ABC-type dipeptide/oligopeptide/nickel transport system, permease component	377.039	378.832	417.981	240.852	230.283	298.011	391.284	256.382	13.3586	21.0368	3.41405	8.20527	0.655232	-0.609922	0.0894617
SSO1275	ABC-type dipeptide/oligopeptide/nickel transport system, permease component	342.234	313.233	318.052	186.728	164.719	214.657	324.506	188.701	8.97247	14.4495	2.76496	7.65733	0.581504	-0.78214	0.0258573
SSO1276	ABC-type oligopeptide transport system, ATPase component (3.6.3.23)	376.357	344.705	375.343	173.46	161.376	185.989	365.468	173.608	10.386	7.10543	2.84183	4.0928	0.475029	-1.07391	0.00216965
SSO1277	ABC-type oligopeptide transport system, ATPase component (3.6.3.23)	269.239	240.187	261.158	167.174	160.847	179.249	256.861	169.09	8.65721	5.39771	3.37038	3.19221	0.658293	-0.603198	0.0998146
SSO1278	hypothetical protein	6.07428	3.99146	8.38208	8.35413	10.0122	7.74858	6.14927	8.70496	1.26801	0.676581	20.6206	7.77235	1.41561	0.501422	0.209311
SSO1279	ABC-type oligopeptide transport system, ATP-binding protein	25.5331	23.8001	30.6498	8.37906	8.35196	7.12827	26.661	7.9531	2.05621	0.412486	7.71242	5.18648	0.298305	-1.74514	0.000156809
SSO1280	Transposase ISC1439	10.4557	9.56185	10.6193	22.0833	21.0123	21.5333	10.2123	21.5429	0.328618	0.309191	3.21787	1.43523	2.10952	1.07691	0.00272157
SSO1281	ABC-type oligopeptide transport system, ATPase component (3.6.3.23)	142.063	113.625	145.833	103.721	131.201	81.3666	133.84	105.429	10.166	14.4113	7.59565	13.6692	0.787726	-0.344233	0.434579
SSO1282	ABC-type oligopeptide transport system, ATPase component (3.6.3.23)	237.678	180.74	213.042	244.052	319.73	227.328	210.487	263.703	16.4863	28.4261	7.83245	10.7796	1.25283	0.325185	0.34199
SSO1283	ABC-type dipeptide/oligopeptide/nickel transport system, permease component	139.077	139.516	127.028	288.072	387.437	290.153	135.207	321.887	4.09135	32.7801	3.02599	10.1837	2.3807	1.25138	0.000161806
SSO1284	ABC-type dipeptide/oligopeptide/nickel transport system, permease component	178.033	189.066	150.269	451.626	593.76	467.287	172.456	504.225	11.5415	44.9955	6.69241	8.9237	2.92379	1.54784	3.08898e-06
SSO1285	Transposon ISC1212	0.64957	1.654	1.58784	13.3698	26.9286	16.7265	1.29713	19.0083	0.324345	4.07699	25.0047	21.4485	14.654	3.87323	1.38068e-06
SSO1287	hypothetical protein	705.645	583.237	729.472	658.269	1276.43	725.797	672.785	886.831	45.2991	195.771	6.73308	22.0753	1.31815	0.398514	0.437362
SSO1288	ABC transport system, extracellular solute-binding protein, family 5	2295.53	1714.33	2267.86	2082.92	3739.31	1942.44	2092.57	2588.22	189.29	576.971	9.0458	22.2922	1.23686	0.306686	0.541926
SSO1289	Predicted ATPase (AAA+ superfamily)	13.5033	13.86	15.4805	20.3909	16.4497	16.9427	14.2813	17.9278	0.608406	1.23976	4.26016	6.91532	1.25533	0.328071	0.284903
SSO1290	Glycosyltransferase	28.8889	22.2908	24.4307	63.7077	26.4449	46.8286	25.2035	45.6604	1.94349	10.7727	7.71122	23.593	1.81167	0.857322	0.0808406
SSO1291	Amino acid transporter	14.8515	16.4771	12.9656	57.2371	65.3524	54.6323	14.7647	59.0739	1.01461	3.22803	6.87188	5.4644	4.00102	2.00037	4.36638e-09
SSO1292	Xanthine and CO dehydrogenase maturation factor, XdhC/CoxF family	39.2685	60.3709	40.4485	207.326	225.485	138.32	46.696	190.377	6.84594	26.551	14.6607	13.9466	4.07694	2.02749	2.09208e-07
SSO1293	Transposon ISC1160	4.96766	4.59969	2.20785	5.6435	9.57859	7.89102	3.92507	7.70437	0.865154	1.13979	22.0418	14.7941	1.96286	0.972959	0.160729
SSO1294	ATPase involved in chromosome partitioning, ParA family	48.5658	45.0347	41.8312	234.3	215.123	221.734	45.1439	223.719	1.94489	5.6242	4.30819	2.51396	4.95569	2.30908	3.3822e-12
SSO1296	Immunoglobulin-like fold protein	2.37093	3.01855	2.31824	10.8056	5.94308	8.28557	2.56924	8.34476	0.225167	1.40401	8.76396	16.8251	3.24795	1.69953	0.00572824
SSO1297	hypothetical protein	22.1013	14.6354	22.7475	5.40709	6.8607	5.28585	19.8281	5.85121	2.60305	0.505953	13.1281	8.64698	0.295097	-1.76074	7.01864e-06
SSO1298	hypothetical protein	2.80768	7.94354	6.48193	6.99431	4.21068	6.88552	5.74438	6.03017	1.52777	0.910286	26.5959	15.0955	1.04975	0.0700468	0.809645
SSO1299	Nucleotide-diphospho-sugar transferases	10.8738	9.70502	14.1122	25.9573	17.4002	19.0722	11.5637	20.8099	1.31819	2.61856	11.3994	12.5833	1.79959	0.847668	0.00785941
SSO1300	D-arabinose 1-dehydrogenase (NADP+) (1.1.1.B35)	13.4127	15.6964	11.0944	100.487	106.192	93.9447	13.4012	100.208	1.32849	3.53817	9.91324	3.53083	7.47754	2.90256	4.58815e-17
SSO1302	Transposon ISC1439	3.71102	3.67475	3.77974	8.33534	6.55925	8.15285	3.72184	7.68248	0.0307877	0.564081	0.827216	7.34244	2.06416	1.04556	0.0214594
SSO1303	L-rhamnonate dehydratase (4.2.1.90)	3.95155	8.17523	5.58431	16.203	15.8339	10.2207	5.90369	14.0859	1.22968	1.93553	20.8291	13.7409	2.38594	1.25456	0.000721047
SSO1305	MFS family permease	7.05147	8.32702	4.12188	24.3022	51.4305	17.9508	6.50012	31.2278	1.24483	10.2664	19.1509	32.8757	4.80419	2.26429	0.025888
SSO1306	Predicted transcriptional regulator, c-terminal HTH-like domain	57.1041	50.8657	54.9966	38.3426	92.9883	32.2887	54.3221	54.5398	1.83218	19.3035	3.3728	35.3934	1.00401	0.00577022	0.98184
SSO1307	Mg2+ and Co2+ transporter	6.74655	7.60772	4.00509	16.5783	12.6369	12.0543	6.11979	13.7565	1.08618	1.42087	17.7486	10.3287	2.24787	1.16856	0.00374366
SSO1308	Putative glutamate-cysteine ligase	5.69023	9.65934	9.91693	10.8831	11.2766	14.1485	8.42217	12.1027	1.36799	1.02916	16.2427	8.50352	1.43701	0.523068	0.159728
SSO1309	Transglutaminase-like enzyme, putative cysteine protease	33.9212	30.5246	32.3425	16.0577	13.5265	9.1463	32.2628	12.9101	0.981312	2.0188	3.04162	15.6373	0.400156	-1.32137	0.00116179
SSO1310	DUF403-domain containing protein	23.3554	27.4823	22.4904	13.5266	14.6701	10.0885	24.4427	12.7617	1.54016	1.37677	6.30111	10.7883	0.522107	-0.937584	0.0328698
SSO1311	short-chain-enoyl-CoA hydratase (4.2.1.150)	22.6477	21.6254	23.5717	37.3931	21.3228	26.5229	22.6149	28.4129	0.562083	4.73439	2.48545	16.6628	1.25638	0.329273	0.246166
SSO1312	phenylacetyl-CoA 1,2-epoxidase (1.14.13.149)	15.3839	12.2124	35.6142	13.7698	11.5162	9.98663	21.0702	11.7576	7.32942	1.09875	34.7858	9.34509	0.558019	-0.841615	0.478077
SSO1314	benzoate-CoA ligase (6.2.1.25)	7.5154	9.56822	7.87328	9.27325	17.9414	8.39253	8.31897	11.8691	0.633112	3.04678	7.61047	25.67	1.42675	0.512728	0.397009
SSO1315	Phenylacetic acid-responsive transcriptional repressor	22.7325	29.3941	27.7842	29.2432	30.4773	17.1493	26.6369	25.6233	2.00676	4.25194	7.53375	16.594	0.961946	-0.0559715	0.950372
SSO1316	Transposon ISC1316	1.30271	2.65367	3.50284	32.3671	34.1614	41.4518	2.4864	35.9934	0.640605	2.7779	25.7643	7.7178	14.4761	3.8556	7.33941e-19
SSO1317	Transposase ISC1439	10.3084	9.56185	7.3795	20.3512	21.5802	19.5018	9.08325	20.4778	0.878711	0.603303	9.67397	2.94614	2.25445	1.17278	0.00166677
SSO1318	ABC-type transport system nod factor export, permease component	11.0871	15.2013	12.0916	17.8673	16.4446	16.0002	12.7933	16.7707	1.23842	0.563116	9.68022	3.35774	1.31089	0.390551	0.290967
SSO1319	ABC-type multidrug transport system, ATPase component	44.8726	58.1424	54.6498	39.0093	59.5228	48.73	52.555	49.0874	3.97129	5.92443	7.55644	12.0692	0.93402	-0.0984748	0.783368
SSO1320	hypothetical protein	90.4961	92.6821	109.178	259.586	307.134	239.692	97.452	268.804	5.89677	20.007	6.05095	7.44298	2.75832	1.46379	5.63976e-06
SSO1321	DNA polymerase elongation subunit (family B)	13.7142	18.644	9.94344	36.3947	34.7352	39.5467	14.1005	36.8922	2.51904	1.41107	17.8648	3.82484	2.61637	1.38757	0.000230431
SSO1322	ketol-acid reductoisomerase (NADP+) (1.1.1.86)	106.621	87.8451	90.231	49.9372	63.099	40.8664	94.899	51.3009	5.90127	6.45411	6.21848	12.5809	0.540584	-0.887409	0.0131047
SSO1324	phosphomethylpyrimidine synthase (4.1.99.17)	70.2538	50.0772	68.2386	44.6554	33.3916	30.5459	62.8566	36.1976	6.41608	4.30793	10.2075	11.9011	0.575877	-0.796168	0.0538719
SSO1325	NurA 5'-3' nuclease	13.8254	16.8297	11.7098	35.2581	57.0573	26.098	14.1216	39.4711	1.48541	9.18207	10.5187	23.2627	2.79508	1.48289	0.015849
SSO1327	HerA helicase	42.0175	38.2248	46.8891	59.5545	76.1933	55.8069	42.3771	63.8516	2.50762	6.26498	5.91739	9.81179	1.50675	0.591436	0.0710628
SSO1328	GTPase subunit of restriction endonuclease	60.2894	49.267	53.2989	32.4605	15.3475	27.8003	54.2851	25.2028	3.21987	5.10796	5.93141	20.2675	0.464267	-1.10697	0.00387931
SSO1329	McrBC 5-methylcytosine restriction system component	9.20062	13.9664	10.0919	26.0993	30.4773	25.4924	11.0863	27.3563	1.46286	1.57029	13.1952	5.74014	2.46758	1.3031	0.000240698
SSO1330	Predicted ATPase (AAA+ superfamily)	16.0001	15.1853	15.289	10.4785	9.81632	6.15331	15.4915	8.81603	0.256079	1.34501	1.65303	15.2564	0.569088	-0.813276	0.106233
SSO1331	DNA binding protein	29.7052	25.4456	29.2175	36.9022	53.2723	27.0299	28.1228	39.0682	1.34597	7.65255	4.78607	19.5877	1.3892	0.474255	0.23259
SSO1332	hypothetical protein	80.6116	95.386	147.208	262.298	293.497	245.951	107.735	267.248	20.1921	13.9467	18.7423	5.21864	2.4806	1.31069	4.18477e-05
SSO1333	isocitrate lyase (4.1.3.1)	1207.98	1253.04	1243.81	8756.76	9454.23	8475.73	1234.94	8895.58	13.7411	290.87	1.11269	3.26983	7.20323	2.84864	3.93506e-18
SSO1334	malate synthase (2.3.3.9)	352.171	276.67	320.686	427.682	359.813	417.205	316.509	401.567	21.8951	21.0948	6.91769	5.25312	1.26874	0.343395	0.272731
SSO1335	Transposon ISC1778	116.95	120.742	114.711	71.4295	65.85	60.3285	117.467	65.8693	1.76011	3.2046	1.49838	4.86509	0.560746	-0.834582	0.0272637
SSO1336	Transposon ISC1778	62.6283	62.3643	62.8769	87.2245	95.4213	112.518	62.6232	98.3878	0.147993	7.45062	0.236323	7.57271	1.57111	0.651783	0.0608895
SSO1340	Acyl-coenzyme A synthetase/AMP-(fatty) acid ligase	4.17865	3.7009	4.88519	10.6173	2.80251	13.5336	4.25491	8.98448	0.343994	3.20358	8.08464	35.6568	2.11156	1.07831	0.20336
SSO1341	Transposase ISC1316	117.373	157.652	119.642	367.464	341.059	455.728	131.555	388.084	13.0646	34.6704	9.93083	8.93373	2.94996	1.5607	2.22365e-06
SSO1342	Acyl-coenzyme A synthetase/AMP-(fatty) acid ligase	9.87888	6.49826	7.04327	19.7886	66.9866	16.6559	7.8068	34.477	1.04791	16.2799	13.4231	47.2196	4.41628	2.14283	0.15515
SSO1343	CoA:oxalate CoA-transferase (2.8.3.19)	18.218	14.6404	15.1602	19.9929	20.3044	17.2294	16.0062	19.1756	1.11606	0.977209	6.97269	5.09612	1.19801	0.260638	0.463833
SSO1344	RecB-like nuclease fused to coiled-coil domain	161.526	126.806	136.554	106.958	97.4857	93.7876	141.629	99.4105	10.339	3.92191	7.30006	3.94517	0.701908	-0.510646	0.196206
SSO1345	Zn-dependent hydrolase, glyoxylase family	7.53551	8.65784	9.88398	20.1305	16.3018	18.5927	8.69245	18.3417	0.678165	1.11236	7.80177	6.06463	2.11007	1.07729	0.00329949
SSO1346	hypothetical protein	37.7632	44.527	44.5816	48.5788	59.9893	50.9092	42.2906	53.1591	2.26374	3.48072	5.35281	6.54774	1.257	0.32998	0.355122
SSO1347	Transposon ISC1778	27.0595	27.5606	27.7181	66.6828	51.182	90.7716	27.4461	69.5454	0.198557	11.5178	0.723444	16.5615	2.53389	1.34136	0.000747683
SSO1348	Transposon ISC1778	37.9349	31.9463	38.6374	29.7736	19.4293	27.6186	36.1728	25.6072	2.12299	3.15095	5.86903	12.305	0.707911	-0.49836	0.282835
SSO1349	Transposon ISC1778	59.2733	71.1514	52.3379	52.8189	37.0859	49.393	60.9208	46.4326	5.49313	4.77684	9.01682	10.2877	0.762179	-0.391798	0.35683
SSO1350	DUF1028 domain-containing N-terminal nucleophile hydrolase	20.2719	23.7893	22.8377	9.65368	10.1969	8.75408	22.2996	9.53488	1.05042	0.420714	4.71048	4.41237	0.42758	-1.22573	0.00214536
SSO1351	MFS family permease	8.89099	13.26	10.4528	52.441	20.5722	47.1125	10.8679	40.0419	1.2782	9.85562	11.7612	24.6133	3.6844	1.88143	0.00415673
SSO1352	MarR family transcriptional regulator	12.4269	11.6578	11.5912	35.5781	23.6462	31.8791	11.892	30.3678	0.268164	3.52635	2.255	11.6121	2.55363	1.35255	0.000412292
SSO1353	Predicted bile acid beta-glucosidase	27.8513	28.7307	28.8035	29.1087	24.3038	30.2105	28.4618	27.8743	0.305992	1.81337	1.0751	6.50553	0.979359	-0.0300904	0.988916
SSO1354	cellulase (3.2.1.4)	35.8843	40.4286	38.2893	26.1165	16.6115	22.3934	38.2007	21.7072	1.31255	2.76523	3.43593	12.7388	0.568239	-0.81543	0.0441671
SSO1355	Sulfolobus solfataricus carboxypeptidase (3.4.17.B1)	173.908	159.355	148.273	102.669	46.5282	94.4108	160.512	81.2025	7.42276	17.5003	4.62442	21.5514	0.505897	-0.983086	0.00892244
SSO1356	hypothetical protein	19.8565	21.1298	23.1824	40.6301	18.5721	35.4317	21.3896	31.5446	0.968847	6.65759	4.52953	21.1053	1.47477	0.560486	0.142075
SSO1357	Glycosyl transferase family 2 (3.2.1.-)	154.887	163.977	163.998	167.359	86.6408	192.905	160.954	148.968	3.03349	32.0243	1.88469	21.4974	0.925532	-0.111645	0.899445
SSO1359	Uncharacterized membrane protein	4.82223	6.82157	6.22127	13.6867	11.3644	17.739	5.95502	14.2634	0.592314	1.86262	9.94645	13.0587	2.39518	1.26014	0.00416757
SSO1360	Uncharacterized membrane-anchored protein	18.6905	22.4738	23.6901	41.2176	32.3682	49.6561	21.6182	41.0807	1.50532	4.99105	6.96323	12.1494	1.90029	0.926217	0.011829
SSO1361	MFS family permease	11.6334	16.0989	13.4458	41.2241	18.6521	38.4916	13.726	32.7893	1.29668	7.11245	9.4469	21.6914	2.38884	1.25631	0.0136153
SSO1362	Transposon ISC1048	295.725	283.906	290.172	662.163	542.723	566.024	289.935	590.303	3.41393	36.5542	1.17748	6.19245	2.03599	1.02573	0.00117786
SSO1363	Transposon ISC1048	102.367	102.605	90.0433	250.88	231.131	227.587	98.3384	236.532	4.14809	7.24637	4.21818	3.06359	2.40529	1.26621	0.000109177
SSO1365	PIN domain-containing protein	6.89924	6.83181	11.1094	9.74061	12.8807	7.65411	8.28014	10.0918	1.41475	1.51898	17.086	15.0516	1.2188	0.285458	0.382976
SSO1366	Transposon ISC1316	6.30421	11.1669	9.38017	293.161	278.524	401.801	8.95042	324.495	1.42008	38.8832	15.8661	11.9827	36.2548	5.1801	3.2255e-33
SSO1367	Transposase ISC1439	10.1611	8.8119	5.9396	21.8667	20.7284	21.2624	8.30421	21.2858	1.24481	0.328832	14.9901	1.54484	2.56326	1.35798	0.000323059
SSO1368	Transposon ISC1316	8.46058	12.0241	10.1002	47.5847	33.955	42.5226	10.195	41.3541	1.02978	3.9777	10.1009	9.61862	4.05633	2.02017	1.3253e-08
SSO1369	acetoin dehydrogenase, subunit alpha (2.3.1.190)	22.75	27.5682	24.623	14.7588	50.2083	14.7461	24.9804	26.5711	1.40234	11.8186	5.61378	44.4792	1.06368	0.0890613	1
SSO1370	acetoin dehydrogenase, subunit beta (2.3.1.190)	20.7901	25.925	25.0621	9.52546	37.7534	10.2145	23.9258	19.1645	1.58748	9.29661	6.63501	48.5096	0.800998	-0.320129	0.655425
SSO1371	hypothetical protein	21.156	23.2196	32.9904	12.334	7.38489	13.4179	25.7886	11.0456	3.64981	1.85691	14.1528	16.8113	0.428312	-1.22326	0.00784626
SSO1372	Transposase ISC1173	11.3075	19.9688	13.3745	7.37357	8.79153	4.69628	14.8836	6.95379	2.61169	1.20069	17.5474	17.2666	0.467212	-1.09785	0.0244534
SSO1373	hypothetical protein	45.508	51.5253	46.0676	170.39	98.2977	162.453	47.7003	143.714	1.91933	22.8232	4.02372	15.8811	3.01284	1.59113	4.89604e-05
SSO1375	hypothetical protein	12.9745	11.1106	16.5184	40.7326	26.8042	39.9151	13.5345	35.8173	1.58602	4.51273	11.7183	12.5993	2.64637	1.40401	1.36829e-05
SSO1376	hypothetical protein	4.84384	6.65378	5.92024	16.2103	15.8531	15.1222	5.80595	15.7286	0.525602	0.320225	9.05282	2.03595	2.70904	1.43778	0.000123355
SSO1377	Transposase ISC1234	4.59368	4.33916	4.52782	7.89727	7.42885	6.40496	4.48688	7.24369	0.0762704	0.440625	1.69985	6.08289	1.61441	0.691011	0.100368
SSO1382	Transposase ISC1217	26.7147	29.0801	16.3257	51.4998	33.9972	46.925	24.0401	44.1407	3.91722	5.24085	16.2945	11.8731	1.83612	0.876663	0.0113943
SSO1383	HEPN domain	16.5166	13.2273	10.0935	27.0239	31.5903	21.5591	13.2791	26.7244	1.85438	2.8996	13.9646	10.85	2.01251	1.009	0.0104019
SSO1384	Transposon ISC1078	45.2491	46.166	37.1222	33.1482	21.5134	21.6616	42.8458	25.4411	2.874	3.85381	6.70779	15.148	0.593783	-0.751992	0.0878873
SSO1385	Transposon ISC1078	18.9195	17.6844	19.9041	13.9956	11.7753	10.3515	18.836	12.0408	0.642131	1.06031	3.40906	8.80595	0.639243	-0.645564	0.182244
SSO1386	Transposon ISC1190	5.14178	6.06134	8.61195	5.80948	6.24234	4.90374	6.60502	5.65186	1.03798	0.394376	15.715	6.97782	0.855691	-0.224838	0.84437
SSO1388	hypothetical protein	128.058	131.389	136.017	96.1267	78.6297	95.2452	131.821	90.0005	2.3078	5.6911	1.7507	6.3234	0.682747	-0.550576	0.157786
SSO1389	CRISPR-associated protein Csx1	109.64	127.609	137.531	293.148	389.07	271.917	124.927	318.045	8.16236	36.0373	6.53373	11.3309	2.54585	1.34815	3.00715e-05
SSO1391	CRISPR-associated exonuclease Csa1	41.0853	46.7254	46.8412	62.3127	97.851	63.7696	44.884	74.6444	1.89963	11.6109	4.23232	15.5549	1.66305	0.733834	0.0360336
SSO1392	CRISPR-associated protein Cas4, RecB family exonuclease	39.672	38.5537	42.4629	31.4057	46.3949	31.9506	40.2295	36.5838	1.1624	4.90811	2.88942	13.4161	0.909376	-0.137051	0.771395
SSO1393	CRISPR system related protein, COG1517 family	44.1788	43.1221	48.2367	61.9197	44.1543	28.9819	45.1792	45.0186	1.5589	9.51814	3.45048	21.1427	0.996446	-0.00513717	0.748076
SSO1395	Pepsin-like aspartate protease	31.7498	42.5221	34.2697	43.0407	36.5728	20.8561	36.1805	33.4899	3.25315	6.58703	8.99144	19.6687	0.925632	-0.111489	1
SSO1396	Transposase ISC1225	11.6923	12.405	10.0034	29.318	22.1691	28.7934	11.3669	26.7602	0.712117	2.30052	6.26485	8.59679	2.35423	1.23525	0.000443332
SSO1397	CRISPR system related protein, COG1517 family	26.6397	42.0561	33.862	42.7878	31.3334	30.1338	34.1859	34.7517	4.4533	4.03296	13.0267	11.6051	1.01655	0.0236805	0.783819
SSO1398	CRISPR system associated protein, predicted small subunit of CASCADE complex	272.002	485.189	285.158	177.706	302.903	180.051	347.45	220.22	68.9744	41.3471	19.8516	18.7754	0.633819	-0.657858	0.146147
SSO1399	CRISPR system related protein Cas7, RAMP superfamily	602.023	699.091	662.225	292.295	465.042	297.329	654.447	351.555	28.2898	56.7618	4.32271	16.1459	0.53718	-0.896523	0.00791729
SSO1400	CRISPR system related protein Cas5, RAMP superfamily	242.841	303.227	264.534	94.9982	149.789	98.9445	270.201	114.577	17.6606	17.6427	6.53612	15.3981	0.424045	-1.23771	0.000237806
SSO1401	CRISPR associated protein	187.625	225.459	208.749	65.3567	114.008	78.8717	207.278	86.0787	10.9464	14.4993	5.28103	16.8442	0.415282	-1.26784	0.000133887
SSO1402	CRISPR-associated helicase Cas3	123.222	145.607	133.714	31.0853	51.3008	33.0296	134.181	38.4719	6.46606	6.43896	4.81891	16.7368	0.286717	-1.8023	9.29176e-08
SSO1403	HD superfamily nuclease	50.9474	67.9524	59.0343	19.2929	28.2801	17.849	59.3114	21.8073	4.91086	3.26313	8.27979	14.9635	0.367675	-1.4435	6.72046e-05
SSO1404	CRISPR-associated endonuclease Cas2	30.2177	23.083	37.501	19.4789	22.4098	12.826	30.2672	18.2382	4.16219	2.83531	13.7515	15.546	0.602572	-0.730793	0.144918
SSO1405	CRISPR-associated endonuclease Cas1	35.5975	37.2829	40.2245	27.5992	32.6358	25.3249	37.7016	28.5199	1.35199	2.1601	3.58603	7.57398	0.756465	-0.402655	0.334126
SSO1406	CRISPR-associated endoribonuclease Cas6	7.78244	14.2862	11.2815	33.0608	46.7629	34.9532	11.1167	38.259	1.87929	4.28691	16.9051	11.205	3.44157	1.78307	8.72756e-07
SSO1408	Transposon ISC1439	5.36036	5.51213	4.28371	7.95647	6.75801	7.01524	5.05207	7.24324	0.386668	0.364261	7.65367	5.02898	1.43372	0.519762	0.265354
SSO1410	Transposase ISC1058	48.5004	53.9436	47.8193	74.22	63.4461	62.0133	50.0877	66.5598	1.93792	3.85237	3.86905	5.78783	1.32886	0.410194	0.201191
SSO1412	hypothetical protein	4.48236	5.40635	7.20847	3.38164	5.00374	3.90522	5.69906	4.09687	0.800454	0.477964	14.0454	11.6666	0.718867	-0.476203	0.446839
SSO1417	Transposon ISC1439	3.29869	3.93723	4.53569	8.79	8.34814	7.01524	3.92387	8.05113	0.357156	0.533417	9.10213	6.62537	2.05183	1.03691	0.0185932
SSO1418	Predicted ATPase (AAA+ superfamily)	14.4569	14.2829	13.8529	31.2012	11.7078	30.4194	14.1976	24.4428	0.179495	6.37151	1.26427	26.0671	1.72162	0.783766	0.146147
SSO1419	Dipeptidyl aminopeptidase/acylaminoacyl-peptidase	39.8246	35.6379	39.7166	53.0318	28.9449	46.4505	38.393	42.8091	1.3779	7.18771	3.58894	16.7901	1.11502	0.157072	0.517643
SSO1420	Transposase ISC1234	2.07456	5.65977	3.26003	6.09996	7.28598	5.17848	3.66479	6.18814	1.05456	0.609979	28.7755	9.85723	1.68854	0.755776	0.0949785
SSO1421	hypothetical protein	45.8202	48.1611	45.909	173.403	173.618	159.244	46.6301	168.755	0.765908	4.75606	1.64252	2.81832	3.61901	1.8556	2.79707e-08
SSO1422	CRISPR system related protein, RAMP superfamily Cas6 group	11.1362	12.8059	13.8304	16.7683	10.0437	9.74579	12.5909	12.1859	0.78516	2.2928	6.23596	18.8152	0.967838	-0.0471621	0.834986
SSO1424	CRISPR-associated protein	299.415	255.283	327.866	108.305	68.2474	99.0531	294.188	91.8686	21.1153	12.1088	7.17749	13.1806	0.312279	-1.67909	4.84427e-06
SSO1425	CRISPR system related protein, RAMP superfamily Cas7 group	241.627	217.913	302.018	45.8278	24.4061	33.0102	253.853	34.4147	25.0369	6.22364	9.86276	18.0842	0.13557	-2.88289	1.01191e-14
SSO1426	CRISPR-Cas system related protein, RAMP superfamily Cas7 group	229.19	185.18	248.471	30.6543	14.1039	22.1134	220.947	22.2905	18.7296	4.77852	8.47696	21.4374	0.100886	-3.3092	1.51303e-18
SSO1427	CRISPR-Cas system related protein, RAMP superfamily Cas7 group	137.617	109.368	146.78	18.6914	11.5946	13.4301	131.255	14.572	11.2588	2.12673	8.5778	14.5946	0.111021	-3.1711	4.18925e-17
SSO1428	CRISPR associated protein, polymerase-related domain and HD family nuclease	93.48	90.6104	102.641	28.216	17.4195	26.6798	95.5772	24.1051	3.6279	3.37209	3.79578	13.9891	0.252206	-1.98733	3.8833e-08
SSO1429	CRISPR associated protein, polymerase-related domain and HD family nuclease	135.183	118.286	143.024	41.1784	25.26	33.2605	132.164	33.233	7.29895	4.59526	5.52263	13.8274	0.251452	-1.99165	6.82443e-08
SSO1430	CRISPR-Cas system related protein, RAMP superfamily Cas7 group	83.1544	78.453	78.6747	50.854	24.5144	48.4536	80.094	41.274	1.53151	8.40842	1.91214	20.3722	0.51532	-0.956461	0.0145987
SSO1431	CRISPR-associated protein, RAMP family Cas5 group	105.098	89.0718	109.451	45.4854	23.9822	49.8993	101.207	39.7889	6.19645	8.00545	6.12253	20.1198	0.393144	-1.34687	0.000252098
SSO1432	CRISPR-Cas system related protein, RAMP superfamily Cas7 group	46.294	46.2923	50.6257	15.9818	9.03478	13.4444	47.7373	12.8203	1.44416	2.02957	3.02522	15.8308	0.26856	-1.89668	1.00656e-06
SSO1433	Dipeptidyl aminopeptidase/acylaminoacyl-peptidase	63.7111	53.5598	54.984	110.47	81.8199	117.631	57.4183	103.307	3.17316	10.9405	5.52639	10.5903	1.79919	0.84735	0.0117389
SSO1435	DUF973 domain-containing protein	85.8989	98.7537	93.6926	109.415	110.127	96.5512	92.7817	105.365	3.73871	4.41145	4.02957	4.18684	1.13562	0.183477	0.546288
SSO1437	CRISPR-associated endoribonuclease Cas6	32.1063	60.9998	31.7953	38.1852	42.3825	31.7977	41.6338	37.4552	9.68339	3.07731	23.2585	8.21597	0.899633	-0.152592	0.768897
SSO1438	CRISPR-associated protein CsaX	66.386	105.984	69.8693	41.683	39.4935	29.799	80.7466	36.9919	12.6589	3.65155	15.6774	9.87123	0.458123	-1.12619	0.00244711
SSO1439	endonuclease SSO2001 (3.1.99.B5)	114.385	145.383	115.439	48.7285	62.5096	38.6245	125.069	49.9542	10.1615	6.92223	8.12471	13.8571	0.399413	-1.32405	0.000172384
SSO1440	CRISPR-associated helicase Cas3	76.366	129.868	92.9993	13.6118	16.7448	11.4091	99.7443	13.9219	15.8085	1.54806	15.849	11.1196	0.139576	-2.84088	4.65852e-10
SSO1441	CRISPR system related protein Cas5, RAMP superfamily	150.323	226.704	151.503	20.755	29.9715	16.6471	176.177	22.4579	25.2659	3.93951	14.3412	17.5418	0.127474	-2.97173	6.78103e-13
SSO1442	CRISPR system related protein Cas7, RAMP superfamily	469.915	825.319	436.83	183.432	183.716	124.189	577.355	163.779	124.349	19.7952	21.5378	12.0865	0.283671	-1.81771	0.00150933
SSO1443	CRISPR type I-A cluster 2/Apern-associated protein Csa5-2	1344.05	1944.66	1473.47	491.344	554.041	408.358	1587.39	484.581	182.5	42.1908	11.4968	8.70666	0.305269	-1.71185	6.86168e-07
SSO1444	Transcriptional regulator containing HTH domain, ArsR family	23.9417	23.9708	24.7166	35.9675	28.0122	28.0033	24.2097	30.661	0.253567	2.65325	1.04738	8.65348	1.26648	0.340821	0.283167
SSO1445	CRISPR locus-related putative DNA-binding protein Csa3	25.104	26.1269	26.7864	107.793	159.238	86.8501	26.0058	117.96	0.489445	21.506	1.88206	18.2316	4.53592	2.1814	2.31377e-05
SSO1448	Transposase ISC1359	9.0205	9.15651	8.49228	5.82442	4.46583	3.92362	8.88976	4.73796	0.202585	0.56533	2.27885	11.9319	0.532968	-0.90788	0.051173
SSO1451	CRISPR-associated exonuclease Csa1	1.67557	18.1326	1.43354	4.74202	5.49238	4.16051	7.08057	4.7983	5.52646	0.385507	78.051	8.03425	0.677671	-0.561342	0.750633
SSO1456	Superfamily I DNA/RNA helicase	18.29	13.7991	21.9405	22.906	28.4092	22.4271	18.0099	24.5808	2.3544	1.91921	13.0729	7.80778	1.36485	0.448742	0.23983
SSO1457	glutamate dehydrogenase (NADP+) (1.4.1.4)	21.2255	21.7048	16.1449	5.93397	5.76892	4.9838	19.6917	5.56223	1.7788	0.293113	9.03322	5.2697	0.282466	-1.82385	1.71238e-06
SSO1458	RecA/RadA recombinase, inactivated	16.0532	23.8968	25.6576	17.7915	19.7626	12.0377	21.8692	16.5306	2.95211	2.31741	13.4989	14.0189	0.755886	-0.40376	0.477707
SSO1459	DNA-directed DNA polymerase (2.7.7.7)	47.9248	59.5115	48.9842	32.7481	50.678	30.0292	52.1402	37.8184	3.69833	6.47752	7.09305	17.128	0.725322	-0.463306	0.191635
SSO1460	acyl-homoserine-lactone acylase, extracellular (3.5.1.97)	66.5114	77.7856	65.0613	162.281	168.688	129.252	69.7861	153.407	4.0216	12.2181	5.76275	7.96452	2.19825	1.13635	0.000410707
SSO1461	Uncharacterized membrane protein	13.3745	23.7356	12.3838	43.4966	41.8086	36.8993	16.4979	40.7349	3.6301	1.97872	22.0033	4.85755	2.46909	1.30398	0.000760883
SSO1463	Amino acid transporter	19.1716	16.8981	17.47	21.3478	15.8584	22.6387	17.8466	19.9483	0.682793	2.07863	3.8259	10.4201	1.11777	0.160619	0.631106
SSO1465	pyroglutamyl-peptidase I (3.4.19.3)	30.4195	27.3378	37.1794	48.5037	30.6211	45.4596	31.6455	41.5281	2.90641	5.52386	9.18427	13.3015	1.31229	0.392086	0.191635
SSO1466	hypothetical protein	10.8974	9.93683	8.45943	19.7559	23.1419	22.8876	9.76456	21.9285	0.709045	1.08878	7.26141	4.96515	2.24572	1.16718	0.00208427
SSO1468	ATPase AAA	12.1142	11.6041	16.9215	10.1348	11.6793	9.76146	13.5466	10.5252	1.69384	0.587024	12.5038	5.57733	0.776959	-0.364089	0.477583
SSO1469	RecB-nuclease fused to coiled-coil domain	232.827	225.608	247.065	88.1674	98.5504	60.0557	235.167	82.2578	6.30382	11.4986	2.68058	13.9787	0.349785	-1.51546	2.51451e-05
SSO1470	HEPN domain containing protein	14.0252	19.5568	13.0605	44.1848	24.4677	35.3166	15.5475	34.6564	2.02388	5.7014	13.0174	16.4512	2.22906	1.15644	0.00287066
SSO1471	Minimal nucleotidyltransferase	41.0353	30.5724	50.5258	58.0948	29.0121	45.2855	40.7112	44.1308	5.76232	8.4153	14.1541	19.069	1.084	0.116361	0.580864
SSO1472	Transposon ISC1439	13.8608	16.7181	13.8203	40.0854	47.4743	39.9183	14.7997	42.4927	0.959251	2.49127	6.48154	5.86282	2.87118	1.52164	8.50311e-05
SSO1474	Transposase	269.649	227.067	217.119	117.057	93.1378	121.387	237.945	110.527	16.1101	8.78414	6.77051	7.94749	0.464508	-1.10623	0.00179948
SSO1475	Transposase ISC1476	42.5289	49.9471	47.8103	15.5895	10.9631	11.8171	46.7621	12.7899	2.20466	1.42134	4.71462	11.113	0.27351	-1.87034	6.66108e-07
SSO1478	Transposon ISC1234	13.1362	13.869	11.3563	13.4246	21.6224	14.7325	12.7872	16.5932	0.746067	2.5428	5.8345	15.3244	1.29764	0.375895	0.471518
SSO1479	Transposon ISC1212	27.5227	24.9083	22.2908	37.9038	58.8234	41.7786	24.9073	46.1686	1.51032	6.4255	6.06376	13.9175	1.85362	0.890346	0.0222316
SSO1480	Transposon ISC1225	9.38825	11.75	7.19589	26.4351	18.4091	24.8772	9.44473	23.2405	1.31497	2.45718	13.9228	10.5729	2.46068	1.29906	0.000401945
SSO1481	Transposase ISC1234	2.37093	5.47111	5.79561	7.2437	8.14316	7.76772	4.54588	7.71819	1.0915	0.26083	24.0108	3.37942	1.69784	0.763703	0.0605196
SSO1483	PIN domain containing protein	60.1484	84.6813	50.9547	120.011	152.796	98.9235	65.2615	123.91	10.0661	15.6733	15.4243	12.649	1.89867	0.924988	0.00820741
SSO1484	Transposon ISC1190	8.97513	13.1407	14.4433	8.02698	5.19172	7.42854	12.1864	6.88241	1.64907	0.862818	13.5321	12.5366	0.564763	-0.824282	0.0851298
SSO1486	hypothetical protein	49.9364	40.6034	38.4664	22.2097	12.9461	21.9971	43.0021	19.051	3.52161	3.05304	8.1894	16.0257	0.443024	-1.17454	0.00438084
SSO1487	Transposase ISC1058	128.632	162.641	118.075	107.952	84.2675	97.305	136.449	96.5083	13.4459	6.84881	9.85411	7.0966	0.707284	-0.499639	0.199967
SSO1489	hypothetical protein	403.197	362.225	430.095	179.584	68.173	134.395	398.506	127.384	19.7322	32.3522	4.95154	25.3973	0.319654	-1.64541	1.47519e-05
SSO1490	Transposase ISC1048	16.7094	14.374	16.5589	62.4104	56.6007	49.4227	15.8808	56.1446	0.754625	3.75617	4.75182	6.69016	3.53538	1.82187	9.91624e-07
SSO1491	hypothetical protein	192.861	217.627	200.821	233.269	313.744	236.563	203.77	261.192	7.29985	26.2932	3.5824	10.0666	1.2818	0.358172	0.309662
SSO1493	PIN domain containing protein	43.9061	32.9804	47.2235	11.4576	16.9318	11.3058	41.37	13.2318	4.30272	1.85056	10.4006	13.9857	0.31984	-1.64458	6.17436e-05
SSO1494	RHH/CopG DNA binding protein	41.7847	34.6684	44.1843	13.1145	22.179	12.5212	40.2125	15.9382	2.85727	3.1251	7.10542	19.6076	0.39635	-1.33515	0.00100549
SSO1495	Metallo-dependent phosphatase-like protein	58.3423	70.8015	54.3148	135.504	110.58	138.359	61.1529	128.148	4.96242	8.82244	8.11478	6.88458	2.09553	1.06732	0.00145697
SSO1496	hypothetical protein	2.17517	1.10772	1.59512	21.2659	16.3571	36.0068	1.626	24.5433	0.308531	5.90435	18.9748	24.0569	15.0942	3.91593	1.20015e-05
SSO1497	Transposon ISC1778	94.8372	88.9393	85.3817	93.9891	102.861	87.6059	89.7194	94.8187	2.7573	4.42325	3.07324	4.66495	1.05684	0.0797512	0.8159
SSO1498	Transposon ISC1778	30.0357	21.9804	25.5816	53.5892	41.1558	60.7906	25.8659	51.8452	2.3297	5.73476	9.00685	11.0613	2.00438	1.00316	0.00286395
SSO1500	hypothetical protein	149.095	156.268	134.581	76.5511	76.0468	74.3018	146.648	75.6332	6.37898	0.681454	4.34986	0.900999	0.515747	-0.955264	0.00605038
SSO1501	hypothetical protein	257.267	274.846	238.687	200.427	244.22	193.751	256.934	212.799	10.4395	15.828	4.06312	7.43799	0.828226	-0.271903	0.478077
SSO1503	peptide-methionine (S)-S-oxide reductase (1.8.4.11)	47.9514	57.6576	48.1882	64.3286	92.2025	77.6619	51.2657	78.0643	3.19667	8.049	6.23549	10.3107	1.52274	0.606669	0.1073
SSO1504	Transposase ISC1316	11.4918	14.3227	11.6799	279.433	272.08	368.89	12.4981	306.801	0.9139	31.1171	7.3123	10.1424	24.5478	4.61752	1.50406e-37
SSO1505	MFS family permease	13.8211	19.0268	16.0684	20.0716	62.5074	23.4575	16.3054	35.3455	1.50745	13.6161	9.24507	38.5228	2.16771	1.11617	0.284642
SSO1507	hypothetical protein	24.302	26.035	20.6468	24.5088	13.1433	15.5354	23.6613	17.7292	1.58806	3.45941	6.71166	19.5125	0.749291	-0.416402	0.497086
SSO1508	hypothetical protein	7.79911	8.34072	11.82	3.89847	4.81221	2.86897	9.31994	3.85988	1.25976	0.561298	13.5169	14.5418	0.414153	-1.27176	0.0208446
SSO1509	Transposase ISC1225	12.4717	15.8784	11.5912	30.7027	25.9266	27.8376	13.3138	28.1556	1.30725	1.38789	9.81877	4.92934	2.11477	1.0805	0.00197068
SSO1510	CRISPR system related protein, RAMP superfamily Cas7 group	272.993	249.061	281.333	210.129	195.45	207.272	267.796	204.284	9.67199	4.49329	3.61171	2.19953	0.762834	-0.390559	0.342256
SSO1512	CRISPR system related protein, RAMP superfamily Cas7 group	407.74	425.673	417.013	300.317	322.244	283.13	416.808	301.897	5.17782	11.319	1.24225	3.7493	0.724306	-0.465328	0.221251
SSO1513	CRISPR system related protein, small subunit of CASCADE complex	265.004	345.031	258.601	330.589	306.991	312.158	289.546	316.579	27.8043	7.16177	9.60275	2.26224	1.09337	0.128778	0.699821
SSO1514	CRISPR system related protein, RAMP superfamily Cas7 group	526.522	606.839	524.824	660.667	658.818	634.097	552.729	651.194	27.0598	8.56537	4.89568	1.31533	1.17814	0.236516	0.47665
SSO1515	HEPN domain	106.918	116.897	87.4878	165.959	159.86	171.1	103.768	165.64	8.6345	3.24852	8.321	1.9612	1.59626	0.674693	0.0521095
SSO1516	Transposase ISC1217	47.6857	45.9159	33.1411	52.4326	36.8303	46.4336	42.2476	45.2322	4.58182	4.54387	10.8452	10.0457	1.07065	0.0984813	0.751833
SSO1518	Transposase ISC1048	212.296	201.606	248.307	466.091	370.341	363.669	220.736	400.034	14.1267	33.0848	6.39979	8.27049	1.81227	0.857798	0.00519915
SSO1519	Purine-nucleoside phosphorylase	27.4166	32.9296	27.8189	31.8782	22.4424	31.0808	29.3884	28.4671	1.77442	3.02116	6.03783	10.6128	0.968654	-0.0459473	1
SSO1520	HEPN domain containing protein	14.0648	23.0228	20.1373	38.1063	25.1825	33.2605	19.075	32.1831	2.63993	3.76946	13.8397	11.7125	1.68719	0.754623	0.0370331
SSO1521	Transposase	6.28755	8.00498	7.04438	8.08834	6.81951	5.78231	7.1123	6.89672	0.496942	0.666812	6.98707	9.66853	0.969689	-0.0444065	0.972138
SSO1522	hypothetical protein	227.695	258.888	239.656	246.51	267.706	231.792	242.08	248.669	9.08584	10.4237	3.75324	4.19178	1.02722	0.038748	0.872975
SSO1523	Pepsin-like aspartate protease	64.2205	72.7303	66.6267	87.2795	116.63	84.1262	67.8591	96.0118	2.53269	10.3491	3.73228	10.779	1.41487	0.500669	0.166896
SSO1524	dihydrolipoyl dehydrogenase (1.8.1.4)	46.5001	49.9924	42.9408	56.1255	85.2332	53.1113	46.4778	64.8233	2.03564	10.242	4.37981	15.7998	1.39472	0.479973	0.188553
SSO1525	acetoin dehydrogenase, subunit alpha (2.3.1.190)	399.854	397.396	438.586	130.321	375.475	99.1335	411.946	201.643	13.3393	87.381	3.23811	43.3345	0.48949	-1.03065	0.0396927
SSO1526	acetoin dehydrogenase, subunit beta (2.3.1.190)	332.806	323.031	376.625	172.837	536.354	157.392	344.154	288.861	16.4791	123.827	4.78829	42.8673	0.839337	-0.252679	0.716655
SSO1527	Acetoin catabolism protein X	207.247	198.159	266.939	70.4827	194.965	50.9191	224.115	105.456	21.5721	45.1097	9.62547	42.776	0.470543	-1.0876	0.0459664
SSO1529	dihydrolipoyllysine- residue acetyltransferase (2.3.1.12)	354.968	313.53	448.339	98.4872	233.324	88.6564	372.279	140.156	39.867	46.6704	10.7089	33.2989	0.37648	-1.40935	0.000950607
SSO1530	dihydrolipoyllysine-residue succinyltransferase (2.3.1.61)	258.671	237.753	326.247	66.9722	175.673	65.1674	274.224	102.604	26.7034	36.538	9.73783	35.6107	0.374162	-1.41826	0.000764692
SSO1531	alkylglycerone-phosphate synthase (2.5.1.26)	45.4253	65.5799	52.0579	146.407	99.0176	120.405	54.3544	121.943	5.93034	13.7017	10.9105	11.2361	2.24348	1.16574	0.000233227
SSO1532	Coenzyme F420-dependent N5,N10-methylene tetrahydromethanopterin reductase or related flavin-dependent oxidoreductase	64.75	70.7858	60.6675	27.2638	69.777	21.9316	65.4011	39.6575	2.93899	15.1382	4.49379	38.1724	0.606374	-0.721721	0.148124
SSO1533	Homogentisate 1,2-dioxygenase	79.0721	82.324	107.181	31.0996	126.58	25.4854	89.5257	61.0549	8.87747	32.8025	9.91611	53.7262	0.681982	-0.552194	0.497591
SSO1535	MFS family permease	3.99315	7.24451	4.7585	12.1449	18.4789	10.466	5.33205	13.6966	0.981421	2.43977	18.4061	17.813	2.56873	1.36105	0.00431281
SSO1536	Predicted transcriptional regulator, c-terminal HTH-like domain	14.7085	17.6082	9.39103	9.27904	17.1435	9.28695	13.9026	11.9032	2.40607	2.62017	17.3067	22.0124	0.856183	-0.224009	0.568649
SSO1537	Zn-dependent hydrolase, glyoxylase family	66.2104	71.5507	57.7414	23.6898	25.9057	14.8591	65.1675	21.4849	4.02036	3.37407	6.16927	15.7044	0.329687	-1.60083	1.28532e-05
SSO1538	acetylornithine deacetylase (3.5.1.16)	9.80677	10.7228	12.2681	3.64683	7.89741	3.50139	10.9326	5.01521	0.718215	1.44171	6.56951	28.7468	0.458741	-1.12425	0.00417109
SSO1539	MFS family permease	23.4343	23.1118	25.0112	17.5498	16.4408	10.725	23.8524	14.9052	0.586816	2.11446	2.46019	14.1861	0.624892	-0.678322	0.120621
SSO1540	L-aminopeptidase/D-esterase	71.3792	57.5977	65.7382	36.6429	21.4849	21.8812	64.905	26.6696	4.00014	4.98792	6.16307	18.7026	0.410903	-1.28313	0.0012781
SSO1542	alcohol dehydrogenase (1.1.1.1)	55.013	50.7021	53.4282	27.5043	20.8936	25.8924	53.0478	24.7634	1.25889	1.99006	2.37313	8.0363	0.466814	-1.09908	0.0037769
SSO1545	Walker-Type ATPase (3.6.1.3)	7.03974	6.93335	4.70792	18.0631	7.5553	16.2462	6.227	13.9549	0.760164	3.24249	12.2075	23.2355	2.24103	1.16416	0.0380815
SSO1548	Transposase ISC1229	6.39775	8.62441	6.43956	22.5463	20.1368	23.0155	7.15391	21.8995	0.735352	0.891711	10.279	4.07183	3.0612	1.6141	2.63148e-05
SSO1550	hypothetical protein	39.9757	40.502	50.1797	10.9424	31.2489	12.9169	43.5525	18.3694	3.3171	6.46492	7.61632	35.194	0.421776	-1.24545	0.00166378
SSO1552	radical SAM protein	136.035	147.319	141.764	70.9333	196.325	65.8574	141.706	111.039	3.25765	42.6686	2.29888	38.4267	0.783585	-0.351838	0.541907
SSO1553	hypothetical protein	27.2856	25.6323	37.2343	32.7149	39.8419	24.3622	30.0507	32.3063	3.62337	4.47327	12.0575	13.8464	1.07506	0.104414	0.66744
SSO1555	hypothetical protein	0.600235	6.11351	2.20086	26.0324	34.4317	32.5682	2.97154	31.0107	1.63753	2.54665	55.1071	8.21216	10.4359	3.38349	2.94769e-14
SSO1556	Transposon ISC1491	117.39	126.386	131.697	21.6793	42.3709	19.6769	125.158	27.909	4.1755	7.25401	3.33619	25.9916	0.222991	-2.16494	4.82601e-10
SSO1560	2-hydroxy-3-oxopropionate reductase or 3-hydroxyisobutyrate dehydrogenase (1.1.1.60/1.1.1.31)	151.576	130.734	171.47	47.5376	30.4248	33.834	151.26	37.2655	11.7605	5.22951	7.775	14.0331	0.246367	-2.02112	5.96785e-08
SSO1562	Predicted ATPase (AAA+ superfamily)	41.3266	42.1339	33.0028	71.0451	40.6364	76.7687	38.8211	62.8168	2.91848	11.2126	7.51777	17.8496	1.61811	0.694309	0.0682759
SSO1563	DUF4143-domain containing protein	29.9659	18.0274	25.7583	16.3392	8.88922	13.6276	24.5839	12.952	3.49601	2.17698	14.2208	16.8081	0.526849	-0.924538	0.0483647
SSO1564	Transposon ISC1778	48.9004	57.541	34.4114	70.8938	72.8598	53.1476	46.951	65.6338	6.74771	6.26883	14.3718	9.55123	1.39792	0.483284	0.176733
SSO1565	dihydrolipoyl dehydrogenase (1.8.1.4)	1.97145	2.37785	1.395	15.5598	20.9073	14.886	1.91477	17.1177	0.285135	1.90477	14.8913	11.1275	8.93982	3.16025	3.82261e-15
SSO1566	radical SAM protein	6.00235	6.8777	5.13535	3.26508	1.73605	4.85763	6.00513	3.28625	0.502975	0.901185	8.37575	27.4229	0.54724	-0.869753	0.0431853
SSO1568	hypothetical protein	37.834	31.1488	31.136	114.861	33.8006	56.366	33.3729	68.3425	2.23053	24.1541	6.68367	35.3428	2.04784	1.03411	0.174085
SSO1569	hypothetical protein	3.33934	9.77839	8.16283	67.0136	23.1799	38.6947	7.09352	42.9627	1.93416	12.8324	27.2666	29.8686	6.05662	2.59851	0.00361403
SSO1570	Cupin domain containing protein	124.844	97.6311	124.968	166.932	59.2879	155.354	115.814	127.191	9.09172	34.1158	7.85025	26.8224	1.09824	0.135187	0.683411
SSO1572	Transposase ISC1439	6.77409	8.06195	5.03966	18.7275	13.2037	16.5224	6.62523	16.1512	0.87563	1.60534	13.2166	9.93948	2.43783	1.2856	0.000686255
SSO1574	nitrate reductase like protein	13.2493	9.32198	11.0798	18.4537	11.0928	17.315	11.217	15.6205	1.1358	2.28757	10.1256	14.6447	1.39257	0.47775	0.24027
SSO1577	Alpha-helical ferredoxin	9.15096	7.41397	7.87999	14.0651	6.91755	13.5798	8.14831	11.5208	0.519062	2.30588	6.37018	20.015	1.41389	0.499668	0.195572
SSO1578	Polysulphide reductase	13.0621	9.50283	12.0742	25.3358	13.228	29.7788	11.5464	22.7809	1.06082	4.94564	9.18746	21.7096	1.97299	0.980385	0.0470321
SSO1579	Fe-S-cluster-containing dehydrogenase component	9.111	7.3816	4.30242	10.6549	3.19413	14.4726	6.93167	9.44056	1.40623	3.31195	20.287	35.0822	1.36195	0.44567	0.646093
SSO1580	Molybdopterin oxidoreductase	5.45923	5.22717	4.13578	28.1575	8.78652	33.7746	4.94073	23.5729	0.40801	7.56891	8.2581	32.1086	4.77114	2.25433	0.016594
SSO1581	Alpha-helical ferredoxin	14.5497	16.4124	12.8075	65.6407	36.9943	66.4177	14.5899	56.3509	1.04086	9.68088	7.13413	17.1796	3.86233	1.94947	2.21956e-05
SSO1583	DUF973 domain-containing membrane protein	151.167	163.082	150.725	259.438	394.262	276.137	154.991	309.946	4.04761	42.4328	2.61151	13.6904	1.99976	0.999829	0.0030908
SSO1584	Extracellular solute-binding protein with Ig-fold domain	91.6127	88.866	105.828	69.3304	35.2927	71.1687	95.4355	58.5973	5.25629	11.6643	5.50769	19.906	0.613999	-0.703693	0.0814165
SSO1586	hypothetical protein	803.445	810.968	718.737	324.451	89.5003	310.632	777.717	241.528	29.5698	76.1184	3.80212	31.5154	0.31056	-1.68705	2.95109e-06
SSO1587	Predicted permease	3.89956	4.96471	5.33806	11.9247	4.66183	11.0455	4.73411	9.21069	0.43097	2.28855	9.10351	24.8467	1.9456	0.960216	0.0662019
SSO1589	GntR family transcriptional regulator	28.5315	26.0925	27.5046	68.5322	46.4908	58.0212	27.3762	57.6814	0.707004	6.36506	2.58255	11.0349	2.10699	1.07518	0.00210291
SSO1590	Uncharacterized membrane protein	9.67448	8.5005	8.6601	28.3964	16.2896	20.0498	8.94503	21.5786	0.367626	3.57753	4.10984	16.5791	2.41235	1.27044	0.00096514
SSO1591	Uncharacterized membrane protein	5.90189	6.73667	6.4672	17.6528	12.5572	14.9728	6.36858	15.0609	0.245973	1.47165	3.86229	9.77132	2.36488	1.24177	0.00146275
SSO1593	MFS family permease	51.9864	53.3092	52.3731	346.091	179.404	337.664	52.5563	287.719	0.39266	54.2125	0.747123	18.8421	5.47451	2.45273	4.87987e-06
SSO1594	adenosylcobinamide hydrolase (3.5.1.90)	5.50161	9.67269	9.60598	4.23675	3.78862	2.4093	8.26009	3.47822	1.37938	0.549896	16.6993	15.8097	0.421088	-1.24781	0.0255265
SSO1595	phenylacetate-CoA ligase (6.2.1.30)	31.8781	25.4928	24.9601	85.7509	66.6531	59.3659	27.4436	70.59	2.22254	7.86694	8.09856	11.1446	2.57218	1.36299	2.47892e-05
SSO1597	long-chain-fatty-acid-[acyl-carrier-protein] ligase (6.2.1.20)	38.4302	42.3881	30.4914	35.7671	40.4989	29.0159	37.1032	35.094	3.49778	3.33188	9.42716	9.49416	0.945847	-0.0803209	0.874569
SSO1598	acyl-CoA dehydrogenase (1.3.99.-)	41.3504	35.0968	41.7453	46.5821	61.5954	31.2513	39.3975	46.4762	2.15338	8.75975	5.46577	18.8478	1.17967	0.238389	0.477707
SSO1599	Transposase	13.8237	14.9392	18.4674	24.6952	16.2718	18.4781	15.7434	19.815	1.39951	2.52185	8.88947	12.7269	1.25862	0.331844	0.24362
SSO1602	Transposon ISC1229	448.813	468.139	404.676	238.189	268.682	283.454	440.543	263.441	18.7812	13.327	4.26321	5.0588	0.597993	-0.7418	0.0291942
SSO1603	Transposon ISC1229	234.352	220.197	217.084	183.351	208.761	203.421	223.878	198.511	5.31375	7.73505	2.37351	3.89653	0.886695	-0.17349	0.670358
SSO1605	hypothetical protein	8.19274	12.327	15.4752	17.246	17.9513	25.5713	11.9983	20.2562	2.10867	2.66536	17.5747	13.1582	1.68825	0.755531	0.0522265
SSO1606	RecB-nuclease fused to coiled-coil domain	185.959	158.361	191.385	79.8587	85.4616	80.2197	178.568	81.8467	10.2243	1.81047	5.72571	2.21202	0.45835	-1.12548	0.00150933
SSO1607	pyroglutamyl-peptidase I (3.4.19.3)	18.9674	22.9984	15.455	44.401	22.4226	40.9087	19.1403	35.9108	2.17933	6.81903	11.3861	18.9888	1.87619	0.907806	0.0345445
SSO1608	Vitamin K epoxide reductase	2.92306	4.54849	3.57263	7.52049	6.88871	10.454	3.6814	8.28775	0.472362	1.09839	12.831	13.2532	2.25125	1.17073	0.0313844
SSO1610	hypothetical protein	11.4568	6.88796	6.61244	26.2012	15.0341	22.8285	8.31908	21.3546	1.5709	3.30681	18.8831	15.4853	2.56694	1.36005	0.00093279
SSO1611	DUF973 domain-containing protein	12.5157	14.3633	14.2197	41.4655	28.2113	38.7449	13.6996	36.1406	0.593394	4.04165	4.33148	11.1831	2.63808	1.39949	5.08583e-05
SSO1615	hypothetical protein	2.68582	3.41945	3.28267	16.3392	5.00019	13.4572	3.12931	11.5989	0.225234	3.40261	7.19755	29.3357	3.70652	1.89007	0.0165594
SSO1616	Transposase ISC1234	2.96366	4.52782	2.8978	6.4812	7.14312	6.40496	3.46309	6.67643	0.532701	0.234382	15.3822	3.51058	1.92788	0.947015	0.0363062
SSO1618	Glycosyl transferase family 1 (3.2.1.-)	4.94189	7.04078	8.48488	18.8123	9.07513	15.6903	6.82252	14.5259	1.02858	2.87055	15.0763	19.7616	2.12912	1.09026	0.0141171
SSO1621	Glycosyl transferase family 1 (3.2.1.-)	6.59371	4.64392	6.17284	16.2425	5.95119	15.4822	5.80349	12.5586	0.592379	3.311	10.2073	26.3644	2.16398	1.11369	0.066515
SSO1622	Glycosyl transferase family 1 (3.2.1.-)	4.62896	4.74343	7.3135	22.5325	12.9529	20.7658	5.56196	18.7504	0.876393	2.94329	15.7569	15.6972	3.37118	1.75326	1.7146e-05
SSO1623	SAM-dependent methyltransferase	3.94096	7.60706	5.74899	14.438	17.1588	13.328	5.76567	14.975	1.05835	1.13798	18.356	7.59922	2.59726	1.37699	0.000270035
SSO1624	Polysaccharide biosynthesis membrane protein	4.74186	3.72501	4.93243	11.0133	4.5716	8.35052	4.46643	7.97847	0.374771	1.86884	8.39082	23.4235	1.78632	0.836989	0.0794497
SSO1626	Glycosyl transferase family 1 (3.2.1.-)	5.47651	7.82271	7.67306	8.19873	6.31009	8.35313	6.99076	7.62065	0.758354	0.656794	10.848	8.61861	1.0901	0.124465	0.692792
SSO1629	aldehyde dehydrogenase [NAD(P)+] (1.2.1.5)	53.3585	63.0626	55.1259	80.3337	129.674	67.7734	57.1823	92.5937	2.98407	18.8915	5.21851	20.4025	1.61927	0.695345	0.125362
SSO1631	radical SAM protein	5.80912	7.22387	7.43026	8.34182	3.51661	5.71504	6.82108	5.85783	0.509479	1.39475	7.46919	23.81	0.858782	-0.219635	0.914144
SSO1632	radical SAM protein	11.0101	8.92024	10.2455	11.8642	6.393	8.28442	10.0586	8.84721	0.610492	1.60428	6.06934	18.1331	0.879564	-0.185139	0.908197
SSO1634	Arc-type protein	5.52732	5.5556	2.48891	22.0261	30.2903	22.7405	4.52395	25.019	1.01755	2.64373	22.4925	10.5669	5.53035	2.46737	1.85556e-08
SSO1635	Predicted nucleotidyltransferase	5.07151	10.9765	5.88858	8.76082	10.5122	8.62837	7.31221	9.30048	1.84728	0.607083	25.263	6.52743	1.27191	0.346998	0.497086
SSO1636	hypothetical protein	6.89224	6.43488	11.1195	7.12675	4.87283	8.62024	8.14887	6.87327	1.49116	1.08918	18.299	15.8467	0.843464	-0.245602	0.768897
SSO1637	Uncharacterized membrane protein	9.89606	14.174	18.6467	10.9117	7.95061	12.5137	14.2389	10.4587	2.52631	1.33658	17.7423	12.7797	0.734512	-0.445143	0.514895
SSO1638	acyl-homoserine-lactone acylase, extracellular (3.5.1.97)	25.7089	28.5853	26.7436	25.5967	23.6291	23.8007	27.0126	24.3422	0.841161	0.629232	3.11396	2.58495	0.901142	-0.150174	0.79682
SSO1639	Transposon ISC1229	41.5477	39.6723	34.4977	60.3356	56.8184	63.5435	38.5726	60.2325	2.10815	1.94204	5.46542	3.22423	1.56154	0.642967	0.0695583
SSO1640	Minimal nucleotidyltransferase	12.645	21.6329	15.455	12.1999	5.7145	10.5387	16.5776	9.48436	2.65462	1.94498	16.0133	20.5072	0.572119	-0.805614	0.132728
SSO1641	HEPN domain containing protein	24.0741	27.8635	29.8697	17.1603	8.43987	18.1142	27.2691	14.5715	1.69924	3.07814	6.23139	21.1244	0.534359	-0.90412	0.0510343
SSO1642	Transposase ISC1439	9.57208	14.4365	9.71934	22.8951	22.574	19.5018	11.2426	21.657	1.5975	1.08156	14.2093	4.99406	1.92633	0.945852	0.00892244
SSO1645	Metal-sulfur cluster biosynthetic enzyme	8.52853	9.12078	9.58985	10.7831	14.8001	12.2354	9.07972	12.6062	0.307066	1.17435	3.38189	9.31569	1.38839	0.473414	0.342004
SSO1646	alcohol dehydrogenase (1.1.1.1)	45.2195	51.0965	50.0606	85.071	77.1209	72.4276	48.7922	78.2065	1.81122	3.68998	3.71211	4.71825	1.60285	0.680638	0.03386
SSO1647	benzoylformate decarboxylase (4.1.1.7)	13.7363	11.2597	12.4192	30.8802	19.3204	27.8608	12.4717	26.0205	0.715441	3.46155	5.73651	13.3032	2.08636	1.06099	0.00143033
SSO1649	Transposase ISC1217	31.7905	48.8069	25.3048	54.2	30.2627	46.0651	35.3007	43.5093	7.00783	7.02728	19.8518	16.1512	1.23253	0.301625	0.454629
SSO1650	Transposon ISC1250	13.7445	12.6866	13.0191	26.5216	22.5267	21.8041	13.1501	23.6175	0.312327	1.46695	2.3751	6.21129	1.79599	0.844781	0.0295877
SSO1651	PIN domain containing protein	16.1654	19.6663	20.1968	77.1077	28.053	61.7784	18.6762	55.6464	1.26468	14.489	6.77161	26.0376	2.97954	1.57509	0.0145987
SSO1652	Transposase ISC1316	56.4618	75.7219	53.705	368.682	358.574	498.137	61.9629	408.464	6.92539	44.931	11.1767	11	6.59208	2.72073	3.94397e-16
SSO1653	Rad54 translocase (3.6.4.B9)	114.442	106.608	112.664	232.3	119.385	200.446	111.238	184.044	2.37145	33.6115	2.13187	18.2628	1.6545	0.726397	0.0424112
SSO1655	Helicase HelZ (3.6.4.12)	26.5544	23.1824	32.919	8.92337	5.12019	5.93072	27.552	6.65809	2.85463	1.15655	10.3609	17.3706	0.241656	-2.04897	1.48279e-05
SSO1656	SWIM zinc finger containing protein	13.2685	12.7388	18.6097	3.35777	3.3553	5.8011	14.8724	4.17139	1.87494	0.814854	12.6069	19.5344	0.28048	-1.83403	2.15674e-05
SSO1657	PIN domain containing protein	27.2564	28.997	44.2657	50.0896	40.3165	37.4276	33.5064	42.6112	5.40307	3.83108	16.1255	8.99077	1.27174	0.346799	0.225625
SSO1658	Transposon ISC1778	55.4847	63.1716	63.6322	64.5931	77.293	47.4296	60.7628	63.1052	2.64243	8.65286	4.34876	13.7118	1.03855	0.0545708	0.798042
SSO1659	Transposon ISC1778	39.2352	43.1017	42.3367	71.6915	72.4107	85.6701	41.5579	76.5908	1.18212	4.54444	2.84453	5.9334	1.84299	0.882048	0.00901864
SSO1662	5-oxoprolinase (ATP-hydrolysing), subunit B (3.5.2.9)	13.0726	16.2298	13.1989	6.56551	17.0652	6.34709	14.1671	9.99261	1.03201	3.53687	7.28456	35.3948	0.705338	-0.503613	0.312171
SSO1663	5-oxoprolinase (ATP-hydrolysing), subunit A (3.5.2.9)	16.0835	17.0345	16.692	5.70756	12.8326	7.65057	16.6033	8.73023	0.278082	2.12647	1.67486	24.3576	0.525812	-0.927381	0.00597486
SSO1664	Lrp/AsnC family transcriptional regulator	28.7475	39.6184	29.3403	72.437	67.1453	76.8596	32.5687	72.1473	3.52899	2.80799	10.8355	3.89203	2.21523	1.14746	0.0011279
SSO1665	Purine-cytosine permease	13.8914	16.489	18.5102	41.191	85.5916	39.8622	16.2968	55.5483	1.3368	15.0266	8.20283	27.0514	3.40853	1.76915	0.0172253
SSO1666	Uncharacterized membrane protein	14.7034	11.6998	25.1592	33.9112	78.674	34.819	17.1875	49.1347	4.07909	14.772	23.7329	30.0642	2.85875	1.51538	0.0616539
SSO1667	DUF917 domain-containing protein	11.0337	15.5526	13.9673	19.6492	36.0916	20.1734	13.5179	25.3047	1.32371	5.39554	9.79232	21.3223	1.87195	0.904541	0.0770258
SSO1668	dihydropyrimidinase (3.5.2.2)	20.9358	24.1484	28.7593	16.9023	29.0685	15.88	24.6145	20.6169	2.27046	4.23606	9.2241	20.5465	0.837593	-0.255679	0.575449
SSO1672	Transposase ISC1316	42.6288	63.115	38.491	310.191	285.379	388.07	48.0783	327.88	7.61266	30.9355	15.8339	9.43503	6.8197	2.76971	1.48909e-16
SSO1673	Minimal nucleotidyltransferase	11.5343	19.5798	12.0089	10.5199	9.88454	2.75007	14.3743	7.71816	2.60633	2.49081	18.1318	32.272	0.536941	-0.897163	0.197371
SSO1674	HEPN domain containing protein	13.2331	13.1038	8.98544	10.403	12.4036	8.45121	11.7741	10.4193	1.39483	1.14097	11.8466	10.9506	0.884931	-0.176363	0.764096
SSO1675	hypothetical protein	32.3746	34.4758	30.449	40.5189	47.2244	32.4295	32.4331	40.0576	1.1628	4.27714	3.58521	10.6775	1.23508	0.304608	0.370833
SSO1676	hypothetical protein	44.7186	48.1248	49.2936	18.7309	16.8384	20.3298	47.379	18.6331	1.37232	1.00906	2.89648	5.41544	0.393277	-1.34638	0.000169615
SSO1679	Transposase ISC1250	5.25337	5.98429	9.63118	8.94288	9.59636	7.62827	6.95628	8.7225	1.35399	0.578725	19.4643	6.63485	1.2539	0.326426	0.322935
SSO1680	Predicted ATPase (AAA+ superfamily)	90.0953	67.6154	83.4567	90.8022	21.9437	59.7433	80.3892	57.4964	6.66819	19.9095	8.29489	34.6273	0.715226	-0.483529	0.631475
SSO1682	Transposase ISC1316	1.52963	4.86862	5.14126	10.4008	11.429	10.5504	3.84651	10.7934	1.16111	0.320711	30.186	2.97136	2.80603	1.48853	0.00321796
SSO1686	Predicted glutamine amidotransferase	53.5503	73.9023	61.2036	147.24	150.35	139.283	62.8854	145.625	5.93499	3.29535	9.43778	2.2629	2.31571	1.21146	0.00025156
SSO1688	Transposase ISC1359	6.03916	7.40398	5.19418	6.90561	3.88155	4.73109	6.21244	5.17275	0.643772	0.900471	10.3626	17.408	0.832644	-0.264229	0.798889
SSO1689	hypothetical protein	67.5241	54.5753	55.6378	121.86	106.061	119.661	59.2457	115.861	4.15052	4.94071	7.00561	4.26436	1.95559	0.967607	0.00472859
SSO1690	hypothetical protein	7.04237	11.9546	10.3288	28.4722	19.9159	28.0647	9.77527	25.4843	1.44481	2.78668	14.7802	10.9349	2.60702	1.3824	0.00119505
SSO1691	CopG/RHH family DNA binding protein	49.3762	95.2642	77.3634	71.8724	30.1977	65.0123	74.0013	55.6941	13.3529	12.9011	18.0442	23.1642	0.752611	-0.410025	0.579787
SSO1692	primary-amine oxidase (1.4.3.21)	9.8998	12.0559	12.6258	20.1179	18.3971	15.8995	11.5272	18.1381	0.830157	1.22459	7.20173	6.75145	1.57351	0.653988	0.0422657
SSO1693	Amino acid transporter	5.63288	8.21462	7.38533	6.02279	6.31927	5.08606	7.07761	5.80937	0.760999	0.371646	10.7522	6.39734	0.82081	-0.284879	0.631475
SSO1697	Transposon ISC1491	36.5712	36.696	40.1526	10.5938	20.617	7.69558	37.8066	12.9688	1.17354	3.91456	3.10405	30.1845	0.34303	-1.5436	7.70581e-05
SSO1699	Transposon ISC1491	7.45149	15.0927	9.52135	4.23262	6.8574	4.04934	10.6885	5.04645	2.28173	0.907017	21.3474	17.9733	0.472137	-1.08272	0.0290577
SSO1701	PIN domain containing protein	18.2379	19.0401	28.978	176.027	110.07	127.806	22.0853	137.968	3.45412	19.7065	15.6399	14.2834	6.24703	2.64317	2.94844e-10
SSO1704	Transposon ISC1229	18.8508	17.8144	19.7146	33.7855	28.6662	32.7062	18.7933	31.7193	0.549295	1.55803	2.92283	4.91192	1.6878	0.755145	0.0296388
SSO1705	Transposon ISC1048	237.093	237.459	255.007	615.277	481.265	491.848	243.186	529.463	5.91119	43.0155	2.43073	8.12436	2.17719	1.12247	0.000331144
SSO1706	Transposon ISC1048	36.9111	43.2201	36.5518	127.247	116.628	103.322	38.8943	115.732	2.16536	6.92122	5.56729	5.98037	2.97556	1.57316	2.70518e-06
SSO1708	Transposon ISC1229	8.9808	5.94562	6.14686	29.1794	26.6677	22.1345	7.02442	25.9939	0.979909	2.06142	13.95	7.9304	3.7005	1.88772	6.77321e-06
SSO1709	hypothetical protein	3.79349	4.22596	4.34671	8.10423	5.25734	6.10516	4.12205	6.48891	0.167939	0.843928	4.07416	13.0057	1.57419	0.654613	0.140086
SSO1710	Recombinational DNA repair ATPase RecF	16.52	18.0464	16.452	16.8288	22.8088	15.9428	17.0061	18.5268	0.520477	2.15624	3.06052	11.6385	1.08942	0.123558	0.767867
SSO1711	CRISPR system related protein, COG1517 family	12.017	8.68349	15.0845	3.70056	2.81811	2.09081	11.9283	2.86983	1.84833	0.465415	15.4953	16.2175	0.240589	-2.05536	0.000187163
SSO1717	Transposon ISC1048	18.5902	20.238	24.0386	107.145	95.8477	85.4821	20.9556	96.1584	1.61321	6.25557	7.69824	6.50548	4.58867	2.19808	9.80008e-11
SSO1719	Transposon ISC1048	161.412	169.118	188.069	414.705	359.976	351.465	172.867	375.382	7.92031	19.8143	4.58175	5.27845	2.17151	1.1187	0.000397076
SSO1720	Transposon ISC1491	11.7772	13.8103	14.0155	7.06251	14.6411	6.27047	13.201	9.32468	0.71438	2.66801	5.41155	28.6123	0.706361	-0.501522	0.280651
SSO1725	CRISPR system CMR subunit Cmr7 2	29.047	29.0792	39.75	12.7748	13.643	11.4158	32.6254	12.6112	3.56231	0.648123	10.9188	5.13927	0.386545	-1.37129	0.000779467
SSO1728	Transposase ISC1217	26.9819	36.5627	19.5908	44.5776	28.7174	42.8712	27.7118	38.722	4.91293	5.02654	17.7287	12.9811	1.39731	0.482657	0.174564
SSO1731	Transposase ISC1190	9.87264	9.33178	10.6039	7.972	6.34544	7.15341	9.93612	7.15695	0.368613	0.469553	3.70982	6.5608	0.720296	-0.473339	0.359549
SSO1732	Transposase ISC1217	16.0936	17.9283	9.48372	57.1442	35.7416	52.8585	14.5019	48.5814	2.56437	6.53804	17.683	13.4579	3.35001	1.74417	3.51242e-06
SSO1735	Transposase ISC1359	8.23345	8.54122	6.70874	4.4832	4.11591	3.50549	7.82781	4.03487	0.566542	0.285136	7.23756	7.0668	0.515453	-0.956087	0.0384622
SSO1736	hypothetical protein	4498.42	6058.11	3318.5	6473.89	5798.99	11481.8	4625.01	7918.23	793.386	1792.41	17.1543	22.6365	1.71205	0.775722	0.203615
SSO1739	ATPase, predicted component of phage defense system	55.8219	53.8753	52.2705	122.165	94.1807	120.199	53.9892	112.181	1.02678	9.01819	1.90182	8.03894	2.07785	1.05509	0.00121569
SSO1740	hypothetical protein	93.5975	99.4344	88.2599	75.2955	51.0943	64.4148	93.7639	63.6015	3.22688	6.99809	3.4415	11.003	0.678316	-0.559972	0.182513
SSO1741	Thiosulfate dehydrogenase [quinone] small subunit	9.64913	10.1788	9.09775	28.5745	80.2688	26.1143	9.6419	44.9859	0.312096	17.6557	3.23687	39.2473	4.66566	2.22208	0.0681544
SSO1742	Thiosulfate dehydrogenase [quinone] large subunit	6.18503	5.57775	1.57489	19.7964	65.841	13.0351	4.44589	32.8908	1.44616	16.5903	32.5281	50.4404	7.39803	2.88714	0.108901
SSO1744	Transposon ISC1058	26.1443	35.2436	26.6285	75.0836	66.2264	65.0588	29.3388	68.7896	2.9557	3.16501	10.0744	4.601	2.34467	1.22938	0.000331141
SSO1745	Transposon ISC1058	53.2341	48.4106	56.3158	89.1153	77.1996	92.9761	52.6535	86.4303	2.30042	4.74802	4.36897	5.49346	1.64149	0.715008	0.0380623
SSO1746	PIN domain containing protein	25.5055	32.9296	29.8562	20.0691	16.624	10.2413	29.4304	15.6448	2.15371	2.87897	7.31797	18.4021	0.531587	-0.911622	0.0557865
SSO1748	Transposon ISC1395	3.494	5.08387	2.44026	9.9067	8.66198	8.72165	3.67271	9.09678	0.768358	0.405327	20.9207	4.45572	2.47686	1.30851	0.00758629
SSO1749	Transposon ISC1078	18.4683	18.7468	18.6069	14.7683	8.66198	10.5578	18.6073	11.3294	0.0803839	1.80447	0.432001	15.9274	0.608865	-0.715805	0.153666
SSO1750	Transposon ISC1078	39.9804	29.5936	36.7434	26.1996	18.8242	21.6616	35.4391	22.2285	3.06851	2.14788	8.65854	9.66272	0.62723	-0.672933	0.135943
SSO1752	RecB-nuclease fused to coiled-coil domain	289.669	283.798	246.882	356.73	334.79	338.853	273.45	343.458	13.3914	6.73905	4.8972	1.96212	1.25602	0.328858	0.325377
SSO1755	Uncharacterized protein, AIM24 family	266.602	285.79	280.328	74.875	39.045	59.1425	277.574	57.6875	5.70769	10.3688	2.05628	17.9741	0.207828	-2.26654	5.18064e-10
SSO1757	Kef-type K+ transport system, predicted NAD-binding component	42.0717	41.561	44.7139	46.6483	26.4529	43.4789	42.7822	38.86	0.977035	6.27067	2.28374	16.1366	0.908322	-0.138724	0.908438
SSO1758	RecB-nuclease fused to coiled-coil domain	14.8183	23.1781	20.6986	23.9641	14.6944	14.0169	19.565	17.5585	2.47893	3.20878	12.6702	18.2748	0.897444	-0.156107	1
SSO1760	Transposon ISC1778	44.2574	57.5846	49.9314	61.5805	45.716	55.4608	50.5911	54.2524	3.86134	4.61938	7.63246	8.5146	1.07237	0.100804	0.697266
SSO1764	hypothetical protein	14.8385	10.6778	16.5589	9.24775	4.6649	8.60299	14.0251	7.50521	1.74574	1.4323	12.4473	19.0841	0.535128	-0.902043	0.0876897
SSO1766	Transposon ISC1234	5.16121	9.44579	6.30814	13.3974	23.6355	13.0528	6.97171	16.6952	1.28058	3.47155	18.3682	20.7937	2.39471	1.25985	0.0277821
SSO1767	hypothetical protein	1.73291	5.01419	6.73908	8.16416	9.11282	7.82341	4.49539	8.3668	1.46825	0.385764	32.6613	4.61065	1.86119	0.896228	0.0190678
SSO1769	Transposon ISC1491	19.4416	19.3187	34.7736	6.27424	11.8862	5.23299	24.5113	7.7978	5.13128	2.06616	20.9343	26.4967	0.31813	-1.65231	0.00986303
SSO1772	Transposon ISC1491	85.392	88.1023	111.436	27.4888	49.0611	24.6404	94.9767	33.7301	8.26668	7.70945	8.7039	22.8563	0.355141	-1.49354	2.5849e-05
SSO1773	MFS transporter permease	8.20021	16.7949	24.1847	10.4178	12.718	8.19704	16.3933	10.4443	4.61869	1.30515	28.1743	12.4963	0.637107	-0.650393	0.442299
SSO1774	hypothetical protein	590.117	662.361	714.86	512.558	663.288	471.621	655.779	549.156	36.1604	58.2771	5.5141	10.6121	0.837409	-0.255995	0.558907
SSO1775	Transposase ISC1359	13.368	19.1067	12.9476	7.1846	5.7145	3.82732	15.1408	5.57547	1.98669	0.971652	13.1214	17.4273	0.368242	-1.44128	0.000575245
SSO1780	Polysaccharide biosynthesis membrane protein	18.199	15.4467	23.3554	36.3805	14.6213	33.4733	19.0004	28.1584	2.31794	6.82036	12.1994	24.2214	1.48199	0.567535	0.211816
SSO1782	glucose-1-phosphate thymidylyltransferase (2.7.7.24)	14.2943	8.39943	16.4629	1.51552	1.85514	2.27521	13.0522	1.88196	2.40914	0.219715	18.4578	11.6748	0.144187	-2.79399	6.80514e-06
SSO1783	dTDP-4-dehydrorhamnose reductase (1.1.1.133)	18.2379	12.7708	14.489	4.4409	2.41767	6.28965	15.1659	4.38274	1.61411	1.11812	10.643	25.5119	0.288987	-1.79093	3.06342e-05
SSO1784	hypothetical protein	25.1414	26.7415	37.7298	13.6854	14.1137	8.19484	29.8709	11.998	3.9565	1.90558	13.2454	15.8825	0.401661	-1.31595	0.00326717
SSO1785	Glycosyl transferase family 1 (3.2.1.-)	22.4259	22.1876	19.9792	6.15706	1.95367	2.98176	21.5309	3.6975	0.778906	1.26508	3.61762	34.2146	0.17173	-2.54179	2.40596e-09
SSO1786	PIN domain-containing protein	48.0772	54.9208	52.7239	41.9977	37.4617	36.9459	51.9073	38.8018	2.01732	1.6049	3.88639	4.13614	0.747521	-0.419815	0.358829
SSO1787	CRISPR system related protein, COG1517 family	46.8308	46.4008	42.8683	49.4046	46.0938	44.6895	45.3666	46.7293	1.2553	1.39774	2.76701	2.99114	1.03004	0.0426959	0.859872
SSO1788	CRISPR system related protein, COG1517 family	12.3457	10.0023	15.4321	5.15635	6.76272	5.16074	12.5933	5.69327	1.57234	0.534727	12.4854	9.39226	0.452085	-1.14533	0.0168335
SSO1789	Recombinational DNA repair ATPase RecF	14.1746	16.2287	15.3303	15.8168	22.5139	13.1294	15.2445	17.1533	0.594529	2.79029	3.89995	16.2667	1.12521	0.170197	0.648911
SSO1790	hypothetical protein	2.13384	4.52782	5.21605	7.92994	6.62882	8.06753	3.95923	7.5421	0.934072	0.458364	23.5922	6.07741	1.90494	0.929745	0.0417774
SSO1791	Transposon ISC1229	9.34003	5.03091	5.26873	26.2747	26.6677	21.4738	6.54656	24.8054	1.39842	1.66966	21.3612	6.73105	3.78907	1.92184	7.26302e-06
SSO1793	Transposon ISC1048	26.4035	34.3016	24.0386	114.473	89.8735	93.6587	28.2479	99.3351	3.1029	7.64752	10.9845	7.6987	3.51655	1.81416	1.03138e-07
SSO1794	Transposon ISC1048	184.789	179.649	191.431	428.212	347.996	356.266	185.29	377.491	3.41022	25.4724	1.84048	6.74781	2.0373	1.02666	0.00111842
SSO1795	Transposon ISC1229	15.9358	21.2783	16.6267	29.9998	29.4156	30.5615	17.9469	29.9923	1.67757	0.33082	9.34742	1.10302	1.67117	0.740856	0.0430476
SSO1799	Transposase ISC1229	4.70267	5.9872	7.18464	22.1817	18.5131	19.8219	5.95817	20.1722	0.716629	1.07341	12.0277	5.32124	3.38564	1.75943	5.56357e-05
SSO1800	Transposon ISC1234	5.16121	7.39236	7.88518	16.9542	28.9224	22.5458	6.81291	22.8074	0.838017	3.45738	12.3004	15.159	3.34768	1.74316	5.40814e-05
SSO1801	Transposase ISC1234	4.29731	2.45257	2.35447	7.95173	7.14312	7.76772	3.03478	7.62086	0.6319	0.244703	20.8219	3.21096	2.51117	1.32836	0.00315833
SSO1802	hypothetical protein	9.75276	16.6983	11.92	13.3494	18.1567	12.6804	12.7904	14.7289	2.0517	1.72477	16.0409	11.7101	1.15156	0.203586	0.716125
SSO1803	Transposon ISC1212	9.48372	9.94344	8.86387	31.8838	44.6403	32.8345	9.43034	36.4529	0.312787	4.10291	3.31681	11.2554	3.86549	1.95065	5.3626e-07
SSO1804	Transposon ISC1234	6.52865	6.99952	8.39943	17.1759	30.146	16.1161	7.3092	21.146	0.561807	4.51041	7.6863	21.3298	2.89307	1.5326	0.00592395
SSO1805	Uncharacterized membrane protein	39.9174	57.9834	50.4251	76.7049	111.578	79.8253	49.4419	89.3694	5.23832	11.1408	10.5949	12.466	1.80756	0.854046	0.0147926
SSO1806	carboxylic acid-CoA ligase (NDP-forming) (6.2.1.B11/6.2.1.13)	48.7816	47.6757	52.3446	73.8006	66.6029	53.3723	49.6006	64.5919	1.40864	5.98226	2.83996	9.26162	1.30224	0.380996	0.193431
SSO1807	DUF981-containing protein	132.095	147.477	187.391	623.523	235.111	399.95	155.654	419.528	16.478	112.552	10.5863	26.8281	2.69525	1.43042	0.0231803
SSO1808	quinone biosynthesis methyltransferase UbiE	87.7142	97.4226	81.3375	98.9607	30.6081	84.5963	88.8248	71.3884	4.67645	20.8075	5.2648	29.1469	0.803699	-0.315273	0.702495
SSO1809	hypothetical protein	11.9878	17.9756	6.83751	264.462	65.7488	259.445	12.267	196.552	3.21832	65.4175	26.2356	33.2826	16.0228	4.00206	0.000667321
SSO1810	ABC-type transport system, permease component	32.0914	37.9605	33.6614	67.1611	28.053	56.7128	34.5711	50.6423	1.75426	11.6905	5.07437	23.0844	1.46488	0.550778	0.193287
SSO1811	Imidazolonepropionase or related amidohydrolase	58.6462	68.8867	57.9561	57.9485	42.4917	56.0207	61.8296	52.1536	3.53414	4.86292	5.71594	9.32422	0.843505	-0.245531	0.615917
SSO1812	RmlC-like cupin domain superfamily protein	12.3288	9.65934	8.98319	20.0427	15.3149	24.2026	10.3238	19.8534	1.02135	2.56741	9.89315	12.9319	1.92307	0.943412	0.0191806
SSO1813	hypothetical protein	13.6071	6.29957	15.119	20.1564	17.4913	15.5473	11.6752	17.7317	2.72302	1.33594	23.3231	7.53422	1.51875	0.60288	0.127428
SSO1814	Transposase ISC1234	5.63096	8.301	4.34671	7.8428	7.42885	8.17655	6.09289	7.81607	1.16464	0.216257	19.1147	2.76683	1.28282	0.359317	0.473543
SSO1817	Thiosulfate sulfurtransferase (2.8.1.1)	706.118	785.027	703.752	358.232	6749.02	920.817	731.632	2676.02	26.7061	2042.96	3.65021	76.3433	3.6576	1.8709	0.491201
SSO1818	RecB-nuclease fused to coiled-coil domain	39.7797	37.0666	34.7032	11.6013	21.5379	10.0736	37.1832	14.4043	1.46664	3.59398	3.94435	24.9507	0.387387	-1.36815	0.000107378
SSO1822	Transposase ISC1359	9.0243	11.6982	8.62322	3.67867	5.06198	3.47055	9.7819	4.0704	0.965106	0.499415	9.86625	12.2694	0.416116	-1.26494	0.00316478
SSO1823	hypothetical protein	203.401	250.486	211.489	612.595	1378.3	597.51	221.792	862.8	14.5359	257.785	6.55384	29.8777	3.89013	1.95982	0.0229182
SSO1824	HD superfamily phosphohydrolase	7.54643	9.60772	8.67276	14.3236	28.4503	13.8801	8.60897	18.8847	0.595898	4.78454	6.92183	25.3356	2.1936	1.1333	0.0731662
SSO1825	Transposon ISC1234	16.3402	16.3165	16.447	14.6022	25.0202	17.0897	16.3679	18.9041	0.040144	3.14126	0.245261	16.6169	1.15495	0.207828	0.710632
SSO1826	Transposon ISC1212	19.5643	27.0191	24.7225	36.6851	53.3886	31.1052	23.7687	40.3929	2.20424	6.69449	9.27372	16.5734	1.69942	0.765043	0.0390769
SSO1827	hypothetical protein	24.1932	19.7129	18.9244	13.8716	6.53085	17.1318	20.9435	12.5114	1.64069	3.1349	7.83389	25.0562	0.597389	-0.743257	0.0780526
SSO1829	Transposon ISC1778	292.076	293.086	321.932	97.6408	67.3766	103.933	302.365	89.6502	9.788	11.2839	3.23715	12.5866	0.296497	-1.75391	6.54744e-07
SSO1830	Transposon ISC1778	408.586	348.462	422.509	76.8477	59.9282	70.9482	393.186	69.2414	22.7201	4.95824	5.77846	7.1608	0.176103	-2.5055	2.32409e-12
SSO1831	hypothetical protein	150.753	162.967	170.518	156.151	211.403	124.775	161.412	164.11	5.75843	25.3221	3.56753	15.43	1.01671	0.023909	0.884364
SSO1832	Transposon ISC1225	2.69862	3.43574	3.29831	6.65965	5.94679	8.86347	3.14422	7.15664	0.226307	0.877875	7.19755	12.2666	2.27612	1.18658	0.0578936
SSO1833	Transposon ISC1225	11.6003	14.5097	9.94954	31.1169	23.5447	33.876	12.0198	29.5125	1.33303	3.08837	11.0902	10.4646	2.45532	1.29591	0.00046591
SSO1834	HEPN domain containing protein	67.3272	61.2926	80.0767	191.979	291.047	210.718	69.5655	231.248	5.53679	30.3849	7.95911	13.1395	3.32418	1.733	5.87343e-07
SSO1835	Minimal nucleotidyltransferase	38.831	34.7014	36.9641	67.2436	116.99	88.9334	36.8322	91.0556	1.19394	14.3996	3.24156	15.8141	2.47218	1.30578	0.00114904
SSO1837	Transposase ISC1058	49.3153	64.5969	52.74	87.7232	76.1933	79.2217	55.5507	81.0461	4.62984	3.45113	8.33444	4.25823	1.45896	0.544936	0.0959994
SSO1838	Arc-type protein	85.528	85.5563	68.9784	311.787	537.093	280.645	80.0209	376.508	5.52127	80.7939	6.89978	21.4587	4.70512	2.23423	0.000367014
SSO1839	Radical SAM superfamily enzyme	17.2659	15.929	18.5031	10.3007	15.8016	7.59405	17.2327	11.2321	0.743272	2.41464	4.31316	21.4976	0.651792	-0.617517	0.130125
SSO1840	Radical SAM superfamily enzyme	11.4831	7.05187	11.3931	11.6686	6.90298	8.19985	9.97603	8.92382	1.46231	1.42255	14.6582	15.941	0.894526	-0.160805	0.974079
SSO1842	glyceraldehyde-3-phosphate dehydrogenase (NADP+) (1.2.1.9)	209.105	225.333	208.568	188.309	385.723	181.192	214.335	251.741	5.50117	67.0222	2.56662	26.6235	1.17452	0.23207	0.730674
SSO1844	Transposase ISC1316	10.3139	16.1736	8.45513	87.3272	67.0582	90.3397	11.6475	81.575	2.32579	7.31032	19.9681	8.96147	7.00362	2.8081	4.88096e-16
SSO1845	Transposon ISC1217	70.4237	100.12	69.1456	86.7108	62.6897	88.2959	79.8964	79.2322	10.1185	8.28387	12.6646	10.4552	0.991686	-0.0120448	0.973658
SSO1850	Transposon ISC1359	7.3725	9.17296	8.80605	5.23469	4.52314	3.23595	8.4505	4.33126	0.549309	0.584909	6.50031	13.5044	0.512544	-0.964251	0.0602327
SSO1851	Transposon ISC1217	2.92707	4.09926	4.6508	10.2204	9.03032	9.69073	3.89238	9.64714	0.508234	0.344234	13.0572	3.56825	2.47847	1.30945	0.0053728
SSO1853	Transposon ISC1359	10.8087	8.43417	12.7844	3.46006	4.03376	4.16844	10.6757	3.88742	1.25757	0.217188	11.7797	5.58695	0.364136	-1.45745	0.00470688
SSO1856	Transposon ISC1359	12.8655	16.6137	17.5216	5.33662	6.20178	5.23975	15.6669	5.59272	1.42502	0.305813	9.09573	5.46805	0.356976	-1.4861	0.000413682
SSO1857	GMP synthase - Glutamine amidotransferase domain	132.546	141.44	153.17	73.0335	90.9966	46.1002	142.385	70.0434	5.97216	13.0464	4.19436	18.6262	0.491928	-1.02348	0.0063753
SSO1858	Predicted permease	14.3403	13.6321	16.826	11.5253	10.323	9.31951	14.9328	10.3892	0.968401	0.637609	6.48506	6.1372	0.695733	-0.523394	0.304891
SSO1859	Protease HtpX homolog 1	59.5772	63.8538	56.47	66.418	59.3429	62.617	59.967	62.7926	2.14042	2.04431	3.56933	3.25566	1.04712	0.0664259	0.806861
SSO1860	undecaprenyl-diphosphate phosphatase (3.6.1.27)	3.39918	7.14064	3.94683	4.6226	4.75184	4.84536	4.82889	4.73993	1.16664	0.0645814	24.1596	1.36249	0.981579	-0.0268232	0.978624
SSO1861	presynaptic-filament-stabilizing ATPase (3.6.4.B4)	25.9874	22.5585	22.4812	7.44275	10.7376	5.74201	23.6757	7.97411	1.15607	1.46636	4.88294	18.389	0.336806	-1.57001	4.35119e-05
SSO1863	MFS family permease	7.60599	11.0453	9.73197	34.9006	19.3634	34.6462	9.46109	29.6367	1.00204	5.13718	10.5912	17.3338	3.13249	1.64731	0.000175322
SSO1864	membrane dipeptidase (3.4.13.19)	48.1713	57.1128	39.3733	57.0989	64.728	46.9308	48.2191	56.2526	5.121	5.15501	10.6203	9.16405	1.1666	0.222314	0.547179
SSO1865	Universal stress protein A	789.981	812.911	676.557	556.137	965.75	597.797	759.816	706.561	42.1527	130.151	5.54775	18.4204	0.929911	-0.104836	0.715652
SSO1866	MIP18 family-like Iron-sulfur cluster assembly protein	8.38944	8.82344	8.91632	7.50764	12.6598	4.69628	8.70973	8.28791	0.162374	2.33174	1.86428	28.1343	0.951568	-0.0716206	0.96197
SSO1867	DUF488 domain-containing protein	103.013	101.486	130.901	29.5983	52.8098	26.6913	111.8	36.3665	9.5607	8.2644	8.55163	22.7253	0.325282	-1.62024	8.77406e-06
SSO1868	DNA-directed RNA polymerase sigma-70 factor	72.1688	86.2862	66.1547	61.4672	84.2958	62.7534	74.8699	69.5054	5.96633	7.4045	7.96893	10.6531	0.928349	-0.10726	0.768794
SSO1870	Sulfocyanin	100.686	101.593	109.274	199.314	157.489	213.815	103.851	190.206	2.72403	16.8857	2.62301	8.87762	1.83152	0.873044	0.00695886
SSO1871	Transposase ISC1234	4.59368	5.65977	4.89004	6.42674	9.1432	6.54124	5.04783	7.37039	0.317707	0.887018	6.29392	12.0349	1.46011	0.546078	0.223864
SSO1872	Predicted solute binding protein	20.6986	17.2488	15.6389	8.29926	10.5219	11.7673	17.8621	10.1962	1.49244	1.0143	8.35533	9.94789	0.570826	-0.808876	0.0511346
SSO1874	Vitamin K epoxide reductase	7.09412	9.98259	10.0396	8.64561	7.55934	7.21082	9.03878	7.80525	0.97247	0.432055	10.7589	5.53544	0.863529	-0.211683	0.877566
SSO1875	hypothetical protein	18.8597	22.2961	18.7699	38.0257	38.1832	35.1839	19.9752	37.131	1.16072	0.97457	5.81083	2.62468	1.85885	0.894413	0.0142059
SSO1876	AsnC family transcriptional regulator	32.4734	46.7463	40.8173	26.6513	71.509	28.3369	40.0124	42.1657	4.13984	14.6797	10.3464	34.8143	1.05382	0.0756255	1
SSO1877	DUF1059 domain-containing protein	17.782	22.6391	14.972	27.7403	50.2876	25.8016	18.4643	34.6098	2.23945	7.85884	12.1285	22.707	1.87441	0.906438	0.115588
SSO1879	DNA or RNA helicase of superfamily II	25.7029	27.1035	22.4514	51.1339	17.4352	39.5486	25.0859	36.0393	1.37789	9.88496	5.49269	27.4283	1.43663	0.522691	0.296666
SSO1880	EamA/RhaT family transporter	17.9329	15.5867	11.5912	41.7649	11.1381	35.9966	15.0369	29.6332	1.8512	9.39629	12.311	31.7086	1.9707	0.978706	0.181989
SSO1881	Thiosulfate dehydrogenase [quinone] large subunit	2.45269	3.12263	2.66465	8.61406	9.45848	8.01991	2.74666	8.69748	0.197696	0.417368	7.1977	4.79872	3.16657	1.66292	0.00102768
SSO1882	Thiosulfate dehydrogenase [quinone] small subunit	1.3626	3.46959	1.99849	9.01471	13.925	13.0324	2.27689	11.9907	0.623961	1.51013	27.4041	12.5942	5.26625	2.39678	4.05969e-06
SSO1883	Transposase ISC1234	3.85276	3.39586	4.89004	7.73387	7.14312	6.95007	4.04622	7.27569	0.442046	0.235774	10.9249	3.24058	1.79814	0.846508	0.0370518
SSO1885	LexA-binding, outer membrane-associated putative hydrolase	31.9383	33.4011	42.8198	14.4938	17.1239	10.7897	36.0531	14.1358	3.40961	1.83726	9.4572	12.9973	0.392082	-1.35077	0.000526675
SSO1886	thermopsin, extracellular (3.4.23.42)	22.4749	23.8449	26.9491	20.4636	9.76697	21.3735	24.4229	17.2014	1.32352	3.72646	5.41919	21.6638	0.704311	-0.505715	0.270706
SSO1888	Transposase ISC1058	58.9571	61.7796	49.2627	83.8889	72.0789	77.9134	56.6664	77.9604	3.7905	3.40935	6.68914	4.37319	1.37578	0.460247	0.173907
SSO1889	RNA helicase (3.6.4.13)	132.607	118.987	133.771	51.6267	19.1369	47.1578	128.455	39.3071	4.74586	10.1673	3.69458	25.8663	0.306	-1.7084	4.16314e-06
SSO1890	MFS family permease	22.952	19.4314	22.7837	76.6509	45.379	77.0377	21.7224	66.3559	1.14651	10.489	5.278	15.8072	3.05472	1.61104	4.31465e-05
SSO1891	hypothetical protein	5.89661	10.9481	6.00581	19.686	10.6592	20.1095	7.61684	16.8182	1.66592	3.08196	21.8716	18.3251	2.20803	1.14276	0.0175652
SSO1892	ABC-type cobalt transport system, permease component	58.7578	52.309	55.7962	39.5117	55.7962	39.6808	55.621	44.9962	1.86369	5.40021	3.3507	12.0015	0.808979	-0.305825	0.424219
SSO1893	ABC-type cobalt transport system, ATPase component	162.527	149.506	158.915	37.3185	56.736	31.5359	156.983	41.8635	3.88103	7.62133	2.47226	18.2052	0.266676	-1.90684	2.94268e-08
SSO1894	Predicted permease	167.337	145.688	153.991	75.8354	111.079	77.8462	155.672	88.2533	6.3056	11.4273	4.05057	12.9483	0.566919	-0.818786	0.0173485
SSO1896	HAD family hydrolase	14.9157	17.0059	8.97911	42.3029	29.4042	34.6	13.6336	35.4357	2.40418	3.7469	17.6342	10.5738	2.59915	1.37804	0.000162974
SSO1897	Transposase ISC1078	25.6734	25.0057	25.5487	20.5223	12.1729	16.2563	25.4093	16.3172	0.204964	2.41044	0.80665	14.7725	0.642174	-0.638964	0.158531
SSO1898	S-adenosyl-L-methionine-dependent methyltransferase	16.6337	21.4933	15.4752	48.2704	27.0466	59.362	17.8674	44.893	1.84354	9.48027	10.3179	21.1175	2.51256	1.32916	0.0113956
SSO1899	DUF1286 domain-containing protein	22.219	38.9824	20.533	97.3005	67.9209	106.903	27.2448	90.708	5.88893	11.7259	21.6149	12.9271	3.32937	1.73525	2.28217e-06
SSO1900	NADH oxidase (H2O2-forming) (1.6.3.3)	59.1027	45.061	58.0603	78.7728	30.0936	52.3927	54.0747	53.753	4.51686	14.0689	8.35301	26.1733	0.994052	-0.00860663	0.800949
SSO1901	SAM-dependent methyltransferase	9.94547	10.6271	13.2409	21.0186	11.643	19.9259	11.2712	17.5292	1.00434	2.95992	8.91068	16.8857	1.55522	0.637122	0.0604846
SSO1903	long-chain-fatty-acid-CoA ligase (6.2.1.3)	62.224	58.6573	57.8295	41.8587	45.4165	47.6073	59.5703	44.9608	1.3482	1.67504	2.2632	3.72554	0.754753	-0.405923	0.268262
SSO1904	Transposase ISC1439	10.8974	12.1867	9.71934	21.7585	19.3086	19.5018	10.9345	20.1896	0.712498	0.786405	6.51607	3.89509	1.84642	0.88473	0.0152992
SSO1905	allantoin permease	38.5943	35.062	30.4595	46.262	17.3889	39.952	34.7053	34.5343	2.35507	8.76408	6.7859	25.3779	0.995073	-0.00712569	0.89081
SSO1906	amino acid-proton symporter	18.6754	27.299	14.9352	59.8838	17.5603	26.7869	20.3032	34.7437	3.66075	12.8492	18.0304	36.9827	1.71124	0.775043	0.308445
SSO1907	glutamate dehydrogenase (NADP+) (1.4.1.4)	344.883	303.719	355.721	40.6526	62.7645	44.7477	334.774	49.3882	15.8398	6.79178	4.73149	13.7518	0.147527	-2.76095	1.29137e-15
SSO1908	DUF4898 domain-containing protein	28.1695	44.8299	35.577	48.3165	53.8634	44.04	36.1921	48.74	4.81927	2.84365	13.3158	5.83433	1.3467	0.42943	0.245323
SSO1909	MFS family permease	38.8973	37.3968	43.3752	66.3976	45.9093	59.4658	39.8897	57.2576	1.79573	6.01664	4.50174	10.508	1.4354	0.521449	0.0867527
SSO1910	DUF4898 domain-containing protein	581.992	452.524	416.59	264.704	412.616	335.821	483.702	337.714	50.2279	42.7091	10.3841	12.6465	0.698185	-0.518319	0.100368
SSO1911	Hemerythrin HHE cation binding domain containing protein	19.4755	22.6391	15.5239	111.833	102.317	121.74	19.2128	111.963	2.05816	5.60733	10.7124	5.00819	5.82751	2.54288	5.72421e-13
SSO1912	hypothetical protein	4.28481	7.2736	6.63353	32.9671	28.3659	23.9057	6.06398	28.4129	0.908571	2.61589	14.9831	9.20668	4.68552	2.22821	2.16874e-08
SSO1913	Catalytic subunit of aromatic ring-opening dioxygenase	32.6459	42.2596	33.6591	75.8138	56.6175	76.1467	36.1882	69.526	3.04977	6.45497	8.42753	9.28425	1.92123	0.942033	0.0049538
SSO1914	PIN domain containing protein	22.3348	26.2482	16.3789	69.2086	35.1152	46.7683	21.654	50.364	2.8693	10.0048	13.2507	19.865	2.32585	1.21776	0.0107536
SSO1915	Transposon ISC1913	240.195	175.471	222.887	34.3682	17.5173	21.8041	212.851	24.5632	19.3465	5.05628	9.08923	20.5847	0.115401	-3.11527	1.30475e-16
SSO1916	Transposon ISC1913	86.8375	70.9985	89.839	43.2515	38.1153	53.0976	82.5583	44.8215	5.84448	4.39568	7.07921	9.80709	0.542907	-0.881224	0.01431
SSO1917	Archaeal PaREP1	3.54532	5.07793	7.58304	9.77296	8.11779	7.33597	5.40209	8.40891	1.17681	0.718399	21.7842	8.54331	1.5566	0.6384	0.171203
SSO1921	PIN domain-containing protein	1.73061	1.76265	3.80733	10.8133	7.00756	6.04786	2.43353	7.95623	0.686963	1.45514	28.2291	18.2893	3.26942	1.70903	0.00127284
SSO1922	PIN domain-containing protein	6.8254	12.3486	6.14686	25.6145	23.2043	14.8665	8.44028	21.2284	1.96395	3.25619	23.2687	15.3388	2.51513	1.33063	0.00189223
SSO1923	dTDP-4-dehydrorhamnose 3,5-epimerase (5.1.3.13)	16.8778	18.0772	20.6284	18.9054	12.9141	19.4636	18.5278	17.0944	1.10591	2.09633	5.96891	12.2633	0.922634	-0.11617	0.934922
SSO1924	Transposase ISC1229	29.6697	26.8128	22.8263	58.8088	56.698	60.6618	26.4363	58.7229	1.98449	1.14504	7.50669	1.94991	2.2213	1.1514	0.000779467
SSO1927	Transposon ISC1913	14.9401	16.9535	15.4814	15.3991	10.9593	11.3501	15.7917	12.5695	0.601554	1.41929	3.80931	11.2915	0.795958	-0.329235	0.632785
SSO1928	Arc-type RHH-containing protein	6.40792	12.5093	14.6195	80.8617	104.611	85.6451	11.1789	90.3727	2.46205	7.25199	22.0241	8.02454	8.08421	3.01511	1.59862e-15
SSO1929	Pepsin-like aspartate protease	2.55331	3.71513	1.33745	10.323	7.38489	8.05076	2.5353	8.58622	0.686438	0.889413	27.0752	10.3586	3.38667	1.75987	0.00215073
SSO1930	glutamate dehydrogenase (NADP+) (1.4.1.4)	17.5503	21.5115	15.7214	8.61406	4.72924	6.01493	18.2611	6.45274	1.70881	1.14262	9.35764	17.7075	0.353361	-1.50079	0.000193049
SSO1931	hypothetical protein	206.41	176.772	180.308	217.685	368.118	180.134	187.83	255.312	9.346	57.4353	4.97577	22.4961	1.35927	0.442834	0.372344
SSO1932	transcriptional regulator	153.123	158.474	150.927	154.072	227.945	121.134	154.174	167.717	2.24104	31.5794	1.45357	18.829	1.08784	0.121466	0.731581
SSO1933	hypothetical protein	18.1355	23.9365	25.216	93.1963	93.3568	88.7467	22.4293	91.7666	2.17844	1.51069	9.71247	1.64623	4.09136	2.03258	1.11839e-09
SSO1934	ABC-type multidrug transport system, ATPase component	47.4186	39.0993	54.8443	19.4754	20.7103	18.4384	47.1207	19.5414	4.54765	0.656659	9.65105	3.36036	0.414708	-1.26983	0.000750846
SSO1936	ABC-type transport system nod factor export, permease component	6.65225	12.3782	8.75595	8.96499	6.0845	9.25499	9.26214	8.1015	1.67221	1.01197	18.0542	12.4911	0.87469	-0.193157	0.769133
SSO1938	Transposase ISC1225	10.1881	12.0101	11.8372	29.1245	21.8273	27.8769	11.3451	26.2762	0.580674	2.25344	5.11827	8.57597	2.31608	1.21168	0.000410802
SSO1939	Predicted ATPase (AAA+ superfamily)	42.4079	28.7851	42.2721	16.3504	6.12688	12.2508	37.8217	11.576	4.51846	2.9705	11.9468	25.6608	0.306068	-1.70807	0.000162974
SSO1941	phosphomethylpyrimidine synthase (4.1.99.17)	177.11	141.329	167.725	100.073	80.8983	79.3791	162.055	86.7835	10.711	6.65923	6.60951	7.67338	0.53552	-0.900988	0.0175837
SSO1942	ketol-acid reductoisomerase (NADP+) (1.1.1.86)	30.1884	25.925	32.0238	26.3782	23.8876	23.0482	29.3791	24.438	1.80646	0.999897	6.1488	4.09156	0.831817	-0.265662	0.639143
SSO1943	Transposase ISC1229	27.6829	26.9814	17.3221	36.4147	30.7753	32.6453	23.9955	33.2784	3.34284	1.65847	13.9311	4.98361	1.38686	0.471826	0.196397
SSO1945	N-terminal nucleophile hydrolase superfamily protein	8.36799	6.65856	4.68762	11.7898	6.05064	13.7879	6.57139	10.5428	1.06332	2.31895	16.1811	21.9956	1.60435	0.681987	0.217687
SSO1948	Glycosyl hydrolase family 116	38.6082	33.9244	33.9682	22.4306	17.6096	17.0612	35.5003	19.0338	1.55401	1.70574	4.37746	8.96163	0.53616	-0.899266	0.0195317
SSO1949	Glycosyl hydrolase family 12	6.22811	8.28974	6.57412	4.37012	1.91052	4.16557	7.03066	3.48207	0.637414	0.78799	9.06621	22.6299	0.495269	-1.01372	0.0400736
SSO1952	Sulfolobus solfataricus carboxypeptidase (3.4.17.B1)	109.52	107.718	106.645	81.3033	48.7328	67.626	107.961	65.8874	0.838829	9.4424	0.776975	14.3311	0.610289	-0.712436	0.0770258
SSO1953	hypothetical protein	33.7858	38.8638	28.978	34.748	18.8578	23.4394	33.8759	25.6818	2.85412	4.72211	8.42524	18.387	0.758114	-0.399514	0.478077
SSO1954	Glycosyl transferase family 2 (3.2.1.-)	47.4186	51.1786	51.9935	77.5315	36.4975	72.3215	50.1969	62.1169	1.40893	12.8976	2.80681	20.7635	1.23746	0.307386	0.349852
SSO1956	Uncharacterized membrane protein	2.37093	4.69551	0.965934	8.2301	5.58751	10.1753	2.67746	7.99762	1.08749	1.32946	40.6165	16.6232	2.98702	1.57871	0.00576699
SSO1957	Uncharacterized membrane-anchored protein	29.0742	18.9485	24.5361	29.2594	29.6987	25.4647	24.1863	28.1409	2.92825	1.34412	12.1071	4.7764	1.16351	0.218481	0.540186
SSO1958	MFS family permease	14.4153	12.8791	16.3822	42.9902	19.2617	43.2594	14.5589	35.1704	1.01381	7.95475	6.96352	22.6177	2.41574	1.27246	0.0153784
SSO1959	hypothetical protein	76.6452	91.5056	74.7232	216.705	117.309	198.02	80.958	177.345	5.3029	30.4985	6.55019	17.1973	2.19057	1.13131	0.00359776
SSO1960	Membrane protease subunit, stomatin/prohibitin homolog	410.031	363.479	412.912	257.688	258.319	269.194	395.474	261.734	16.0192	3.73475	4.05064	1.42693	0.661823	-0.595483	0.1073
SSO1961	Uncharacterized membrane protein	65.8402	89.0362	64.6273	55.42	55.5827	59.6084	73.1679	56.8704	7.94188	1.36983	10.8543	2.40869	0.777259	-0.363534	0.349852
SSO1962	Aromatic ring-opening dioxygenase, LigB subunit	22.0552	17.5497	22.6882	9.4573	7.26494	12.0007	20.7644	9.57432	1.61769	1.36835	7.79072	14.2919	0.461094	-1.11687	0.00498496
SSO1964	Transposon ISC1913	100.185	103.947	87.5877	74.3002	64.2774	48.5265	97.2399	62.368	4.94676	7.50123	5.08717	12.0274	0.641383	-0.640742	0.125656
SSO1967	Transposon ISC1913	6.46093	5.43485	4.23037	15.9867	14.1263	18.3558	5.37538	16.1563	0.644593	1.22388	11.9916	7.57524	3.0056	1.58766	3.26613e-05
SSO1968	PIN domain containing protein	38.5965	52.883	46.275	28.3719	35.7931	28.058	45.9182	30.741	4.12802	2.52768	8.98993	8.2225	0.669474	-0.578901	0.152031
SSO1969	PIN domain containing protein	15.6874	23.1497	15.2516	12.9731	10.9993	10.1643	18.0296	11.3789	2.56318	0.832724	14.2165	7.31814	0.631125	-0.664003	0.182513
SSO1970	PIN domain containing protein	2.17184	5.53016	4.42413	6.386	4.88568	4.32754	4.04204	5.19974	0.988106	0.614624	24.4457	11.8203	1.28641	0.363354	0.518144
SSO1974	Transposase	65.866	59.7404	70.5157	55.3342	39.6285	50.5537	65.3741	48.5055	3.12028	4.64808	4.77297	9.58259	0.741968	-0.430571	0.342086
SSO1975	PIN domain containing protein	4.8924	16.2906	13.3391	33.7503	23.9465	22.8424	11.5074	26.8464	3.41546	3.46664	29.6806	12.9129	2.33298	1.22217	0.00193389
SSO1976	hypothetical protein	7.00971	6.29957	1.5119	11.2148	2.38518	17.4433	4.94039	10.3478	1.72646	4.36847	34.9458	42.2165	2.09452	1.06662	0.415498
SSO1980	Transposase ISC1332	8.22684	7.12813	9.07746	10.3311	5.06731	6.51497	8.14414	7.30445	0.564239	1.56995	6.92816	21.4931	0.896897	-0.156986	1
SSO1986	CRISPR system CMR subunit Cmr7 1	333.846	368.933	409.205	163.722	158.621	149.546	370.661	157.296	21.7714	4.14558	5.87366	2.63553	0.424366	-1.23662	0.000606002
SSO1987	CRISPR system CMR subunit Cmr4	167.116	186.388	168.617	73.0416	71.459	61.6725	174.04	68.7244	6.18903	3.55538	3.55609	5.1734	0.394876	-1.34053	0.000166909
SSO1988	CRISPR system CMR subunit Cmr5	178.801	195.725	187.157	23.0899	16.0152	13.6102	187.228	17.5718	4.8855	2.84508	2.60939	16.1912	0.0938523	-3.41346	4.99764e-19
SSO1989	CRISPR system CMR subunit Cmr1	78.3217	81.9135	89.287	21.1152	15.3363	21.0587	83.1741	19.1701	3.22754	1.91694	3.88047	9.99966	0.230482	-2.11728	4.09004e-09
SSO1990	CRISPR system CMR subunit Cmr6	92.3415	89.6031	96.3901	23.4825	15.0783	19.2794	92.7782	19.2801	1.97136	2.42611	2.12481	12.5835	0.207808	-2.26668	9.34725e-10
SSO1991	CRISPR system CMR subunit Cmr2	69.0879	63.9493	67.7078	19.3779	15.6466	16.5511	66.915	17.1919	1.53544	1.12377	2.29461	6.53666	0.256921	-1.9606	3.76904e-08
SSO1992	CRISPR system CMR subunit Cmr3	51.4831	47.9134	57.0361	29.7114	18.8669	20.9043	52.1442	23.1608	2.65417	3.32764	5.09005	14.3675	0.444169	-1.17082	0.00359054
SSO1993	TOPRIM domain containing protein, predicted phage defense system	20.6547	20.0002	28.0891	9.83692	9.81632	11.2365	22.9147	10.2966	2.59412	0.469995	11.3208	4.56457	0.449344	-1.15411	0.00746653
SSO1994	ATPase, predicted component of phage defense system	35.3117	35.2317	35.7601	19.2825	19.4536	23.8586	35.4345	20.8649	0.164446	1.49767	0.464083	7.17791	0.588831	-0.764075	0.037483
SSO2002	CRISPR-associated protein CsaX	5.75602	6.10688	7.03513	5.33935	4.49232	4.28521	6.29934	4.70563	0.381582	0.322454	6.05749	6.85252	0.747003	-0.420815	0.49749
SSO2004	CRISPR-associated endoribonuclease Cas6 2	2.77971	4.37169	5.59576	5.58912	6.46329	5.41344	4.24905	5.82195	0.815232	0.324656	19.1862	5.57642	1.37018	0.454362	0.280573
SSO2006	Transposon ISC1048	2.10082	0.382094	3.30129	19.083	16.2031	14.9041	1.92807	16.7301	0.847116	1.2348	43.9359	7.3807	8.67711	3.11722	9.80008e-11
SSO2008	5-oxoprolinase (ATP-hydrolysing) subunit A (3.5.2.9)	208.054	170.536	190.222	65.6607	23.8148	46.9211	189.604	45.4655	10.8348	12.1018	5.71444	26.6174	0.239792	-2.06014	2.71196e-08
SSO2010	5-oxoprolinase (ATP-hydrolysing) subunit B (3.5.2.9)	91.9605	87.3074	103.209	36.3235	11.8987	32.8555	94.1591	27.0259	4.7203	7.62958	5.01311	28.2306	0.287024	-1.80076	1.49507e-06
SSO2012	Archaeal PaREP1	97.7825	79.1196	101.153	11.4746	8.80246	5.41718	92.6851	8.56475	6.85216	1.75267	7.39295	20.4638	0.0924071	-3.43585	1.24282e-17
SSO2013	Archaeal PaREP1	53.1547	45.765	57.4887	15.8824	12.535	12.6605	52.1361	13.6926	3.42243	1.09548	6.56441	8.00048	0.262632	-1.92889	2.19868e-06
SSO2017	short-chain-enoyl-CoA hydratase (4.2.1.150)	8.22389	4.45542	5.13264	4.50181	4.89212	4.34474	5.93732	4.57955	1.15988	0.162726	19.5354	3.55332	0.771317	-0.374604	0.461438
SSO2018	phenylacetyl-CoA 1,2-epoxidase (1.14.13.149)	14.2071	10.3359	45.7785	3.11949	1.42307	1.18777	23.4405	1.91011	11.2248	0.608493	47.8862	31.8564	0.0814875	-3.61728	0.0808406
SSO2022	Phenylacetic acid-responsive transcriptional repressor	15.6286	9.72265	12.5897	9.07324	8.73227	6.53307	12.647	8.11286	1.70514	0.796002	13.4826	9.81161	0.641485	-0.640512	0.173907
SSO2023	Predicted glutamine amidotransferase	35.2016	56.4165	34.1662	58.7544	38.3296	41.704	41.9281	46.2627	7.25035	6.32139	17.2923	13.6641	1.10338	0.141931	0.599019
SSO2025	NADH oxidase (H2O2-forming) (1.6.3.3)	18.6775	16.3957	23.245	28.9011	8.63341	18.6668	19.4394	18.7338	2.01358	5.85088	10.3583	31.2317	0.963704	-0.0533386	0.841562
SSO2026	DUF1286 domain-containing protein	3.75062	5.11618	4.25666	25.995	20.6626	33.7533	4.37449	26.8036	0.39858	3.80053	9.11146	14.1792	6.12726	2.61524	1.11659e-09
SSO2027	S-adenosyl-L-methionine-dependent methyltransferase	6.23929	7.30806	8.84593	30.9126	17.324	22.0337	7.46442	23.4234	0.756522	3.98376	10.135	17.0076	3.138	1.64985	0.000107378
SSO2028	HAD family hydrolase	22.7075	24.0917	28.2978	25.6926	18.2435	19.6544	25.0323	21.1968	1.68092	2.2845	6.715	10.7776	0.846779	-0.239943	0.783791
SSO2029	Predicted permease	44.5245	32.5946	29.1141	20.5377	23.1799	12.4888	35.4111	18.7355	4.66618	3.21515	13.1772	17.1607	0.529085	-0.918428	0.023029
SSO2033	Transposase ISC1058	66.7022	76.671	50.615	78.7185	69.4883	69.6279	64.6627	72.6116	7.59055	3.05374	11.7387	4.20558	1.12293	0.167265	0.645459
SSO2035	MFS family permease	10.9887	9.73234	15.0365	72.5673	21.0731	59.9751	11.9192	51.2052	1.60029	15.4984	13.4262	30.2672	4.29604	2.10301	0.0112913
SSO2036	RNA helicase (3.6.4.13)	133.981	123.752	139.191	96.6531	33.9387	75.7407	132.308	68.7775	4.53462	18.4358	3.42733	26.805	0.519829	-0.94389	0.0215256
SSO2037	thermopsin, extracellular (3.4.23.42)	19.1834	19.9827	21.3148	11.6291	5.2041	9.92833	20.1603	8.92052	0.621683	1.92198	3.0837	21.5456	0.44248	-1.17632	0.00369092
SSO2038	LexA-binding, outer membrane-associated putative hydrolase	7.00687	8.09095	5.77569	25.7534	24.6646	19.0318	6.95784	23.1499	0.668806	2.08292	9.61227	8.99753	3.32717	1.7343	3.04773e-06
SSO2041	acetate-CoA ligase (6.2.1.1)	21.5712	21.1722	22.0674	20.8513	40.4023	16.9539	21.6036	26.0692	0.258953	7.25434	1.19865	27.8273	1.2067	0.271073	0.667984
SSO2042	allantoin permease	53.0934	51.5541	43.3789	64.2343	27.2627	44.0505	49.3421	45.1825	3.01456	10.6878	6.1095	23.6547	0.915698	-0.127056	1
SSO2043	Amino acid transporter	42.3463	61.7407	40.8604	40.6193	9.92859	18.871	48.3158	23.1396	6.72615	9.1131	13.9212	39.3831	0.478925	-1.06213	0.128858
SSO2044	glutamate dehydrogenase (NADP+) (1.4.1.4)	534.67	506.485	518.301	28.6058	80.2473	27.3458	519.818	45.3996	8.17175	17.4276	1.57204	38.3871	0.0873375	-3.51725	6.39463e-24
SSO2045	thermopsin (3.4.23.42)	171.649	140.521	175.456	67.585	80.7336	53.8134	162.542	67.3773	11.0652	7.77188	6.80762	11.5349	0.414523	-1.27048	0.000344155
SSO2046	DUF4898 domain-containing protein	58.6864	71.1301	68.2849	24.5034	56.5792	28.0647	66.0338	36.3824	3.76439	10.1506	5.7007	27.8997	0.550967	-0.859962	0.0161063
SSO2047	MFS family permease	49.6241	48.118	56.8533	57.5176	63.7897	59.4658	51.5318	60.2577	2.69603	1.85341	5.23178	3.0758	1.16933	0.225682	0.48732
SSO2048	DUF4898 domain-containing protein	41.7446	47.9871	54.984	162.666	172.705	189.715	48.2386	175.028	3.82395	7.89435	7.92716	4.51033	3.62839	1.85933	4.29404e-08
SSO2049	Hemerythrin HHE cation binding domain containing protein	5.56144	5.21724	8.22833	20.2256	19.1894	20.189	6.33567	19.868	0.951532	0.33946	15.0187	1.70857	3.1359	1.64888	4.95958e-05
SSO2050	hypothetical protein	2.48121	1.05298	3.70649	9.01821	9.56846	8.62024	2.41356	9.06897	0.766749	0.274902	31.7684	3.03124	3.75751	1.90978	0.000135464
SSO2052	Catalytic subunit of aromatic ring-opening dioxygenase	5.22867	3.9023	3.52584	15.838	11.8201	13.7623	4.21894	13.8068	0.516428	1.16009	12.2407	8.40228	3.27258	1.71043	2.89865e-05
SSO2053	4-hydroxyphenylacetate 3-monooxygenase OR phenol 2-monooxygenase (FADH2) (1.14.14.9 OR 1.14.14.20)	12.6698	8.77691	11.3863	19.6883	27.5733	21.2473	10.9443	22.8363	1.1453	2.41088	10.4648	10.5572	2.08659	1.06115	0.00280233
SSO2054	catechol 2,3-dioxygenase (1.13.11.2)	9.72306	8.37956	9.32416	9.07159	12.2582	4.67723	9.14226	8.66902	0.398357	2.19768	4.35731	25.351	0.948236	-0.0766825	0.987905
SSO2055	flavin reductase	4.55948	2.70895	4.08665	17.6519	30.7704	14.2565	3.78503	20.8929	0.555081	5.03504	14.6652	24.0992	5.51989	2.46464	0.000873969
SSO2058	Transcriptional regulator, contains HTH domain	6.06778	5.15012	7.41618	6.11235	9.96652	2.68677	6.21136	6.25521	0.658081	2.1027	10.5948	33.6151	1.00706	0.0101486	0.926444
SSO2059	3-hydroxypropionyl-CoA synthase (6.2.1.36)	106.254	81.3021	91.3529	84.5126	461.122	57.1877	92.9697	200.941	7.24828	130.33	7.79639	64.8597	2.16136	1.11194	0.568147
SSO2060	short-chain acyl-CoA dehydrogenase (1.3.8.1)	37.7309	33.9181	32.5613	20.5206	62.3065	13.0121	34.7368	31.9464	1.54746	15.334	4.45481	47.9991	0.919671	-0.120811	0.865489
SSO2061	acetyl-CoA C-acetyltransferase (2.3.1.9)	199.977	185.538	175.689	128.022	292.128	104.683	187.068	174.944	7.05313	58.9779	3.77036	33.7125	0.935189	-0.0966704	0.851899
SSO2062	acetyl-CoA C-acetyltransferase (2.3.1.9)	156.019	143.123	155.633	84.1241	215.423	68.816	151.592	122.788	4.23572	46.5279	2.79417	37.893	0.809989	-0.304026	0.626787
SSO2063	DUF35 OB-fold domain containing protein, nucleic acid binding	249.947	213.844	252.074	91.0269	218.941	60.4211	238.622	123.463	12.4041	48.5497	5.19824	39.3233	0.5174	-0.950647	0.0565605
SSO2064	DUF35 OB-fold domain containing protein, nucleic acid binding	160.242	149.47	157.88	86.1807	209.663	69.4725	155.864	121.772	3.26896	44.2094	2.09732	36.305	0.78127	-0.356106	0.539243
SSO2066	hypothetical protein	25.1863	29.4927	25.6527	18.457	22.0336	13.2969	26.7772	17.9292	1.36439	2.53583	5.09534	14.1436	0.669569	-0.578695	0.160202
SSO2067	indolepyruvate ferredoxin oxidoreductase, subunit A (1.2.7.8)	62.6575	57.5149	57.8615	41.2824	216.349	40.2647	59.3446	99.2988	1.65947	58.526	2.79632	58.9392	1.67326	0.742658	0.674656
SSO2069	indolepyruvate ferredoxin oxidoreductase, subunit B (1.2.7.8)	91.676	58.5133	95.4046	27.0811	130.584	23.0341	81.8646	60.2329	11.7252	35.1947	14.3226	58.431	0.735763	-0.442688	0.632785
SSO2070	acetate-CoA ligase (6.2.1.1)	112.901	86.4424	113.628	56.2346	159.968	44.8972	104.324	87.0334	8.94325	36.6141	8.57258	42.069	0.834261	-0.26143	0.722053
SSO2071	peroxiredoxin (1.11.1.15)	130.247	143.871	115.912	102.42	393.039	109.587	130.01	201.682	8.07188	95.7007	6.20865	47.4513	1.55128	0.633459	0.646504
SSO2072	Metallo-beta-lactamase	32.1223	22.8825	28.978	21.0125	22.4893	19.8699	27.9943	21.1239	2.71226	0.758209	9.68863	3.58934	0.75458	-0.406255	0.352649
SSO2073	transcription factor	15.6651	14.0147	16.8176	16.8838	29.797	16.3531	15.4991	21.0113	0.813381	4.39553	5.24792	20.9198	1.35565	0.43898	0.334461
SSO2074	MFS family permease	2.1965	3.28997	3.94796	5.69868	4.73353	8.19883	3.14481	6.21035	0.510785	1.03254	16.2422	16.6261	1.97479	0.981701	0.0253849
SSO2076	Mn2+ and Fe2+ transporter of the NRAMP family	22.1287	34.2102	30.9099	16.8475	6.47643	19.2603	29.0829	14.1947	3.60528	3.92151	12.3965	27.6265	0.488079	-1.03481	0.0220616
SSO2077	Transposase ISC1217	56.7687	80.948	44.0793	67.8973	44.2994	65.2281	60.5987	59.1416	10.814	7.46099	17.8453	12.6155	0.975956	-0.0351124	1
SSO2078	Mn2+ and Fe2+ transporter of the NRAMP family	6.95904	6.79945	8.10989	4.46121	11.8581	4.01851	7.28946	6.77926	0.412794	2.54262	5.66288	37.5058	0.930008	-0.104684	0.872733
SSO2079	DNA protection during starvation protein	27.849	29.0675	30.3579	20.6559	25.3978	20.0736	29.0915	22.0425	0.724362	1.68606	2.48995	7.64914	0.757694	-0.400312	0.353812
SSO2081	CRISPR-associated protein	355.242	283.979	355.183	180.516	89.1334	164.201	331.468	144.617	23.7445	28.1386	7.16342	19.4574	0.436291	-1.19664	0.00146912
SSO2083	hypothetical protein	104.716	110.68	103.148	243.791	250.077	264.505	106.181	252.791	2.29441	6.13166	2.16084	2.42559	2.38075	1.25141	0.000172384
SSO2085	Metallo-dependent phosphatase-like protein	40.2385	41.7073	35.4684	135.029	120.996	141.83	39.1381	132.618	1.8832	6.1339	4.81169	4.62523	3.38848	1.76064	1.27595e-07
SSO2086	Transposase ISC1439	9.27755	9.74934	7.55949	19.9182	20.8703	21.2624	8.86213	20.6837	0.665406	0.399102	7.50843	1.92955	2.33394	1.22277	0.0011963
SSO2087	carboxymethylenebutenolidase (3.1.1.45)	105.865	67.3908	99.2891	66.6064	52.4493	47.6649	90.8482	55.5735	11.8813	5.68671	13.0782	10.2328	0.611718	-0.70906	0.0914679
SSO2088	Subtilase family protease	115.305	95.6784	110.852	131.618	405.795	119.977	107.278	219.13	5.94063	93.3932	5.53759	42.62	2.04263	1.03043	0.361444
SSO2089	Haem oxygenase-like, multi-helical protein	52.4583	54.8296	46.4768	218.824	162.104	263.756	51.2549	214.895	2.48517	29.4102	4.84865	13.6859	4.19267	2.06787	1.99618e-08
SSO2090	Transposase ISC1078	29.1807	32.5074	32.0645	25.5239	18.5299	16.9014	31.2508	20.3184	1.04295	2.64487	3.33736	13.0171	0.650171	-0.621109	0.176733
SSO2091	glyceraldehyde dehydrogenase (FAD-containing) (1.2.99.8)	64.1745	66.8485	61.6042	118.085	40.4184	96.4498	64.2091	84.9843	1.51398	23.1416	2.35789	27.2305	1.32356	0.404418	0.376114
SSO2092	Uncharacterized membrane protein	165.965	142.397	161.584	102.203	82.2391	111.865	156.649	98.7688	7.23735	8.72282	4.62012	8.83155	0.630512	-0.665404	0.0769412
SSO2093	4-alpha-D-{(1->4)-alpha-D-glucano}trehalose trehalohydrolase (3.2.1.141)	56.9529	59.4041	58.8842	38.4852	32.05	30.262	58.4137	33.5991	0.745662	2.49702	1.27652	7.4318	0.575191	-0.797887	0.0398321
SSO2094	amylo-alpha-1,6-glucosidase (3.2.1.33)	115.546	93.789	102.612	90.8267	61.8024	84.1233	103.982	78.9175	6.31788	8.7736	6.07592	11.1174	0.758951	-0.397921	0.358109
SSO2095	(1->4)-alpha-D-Glucan 1-alpha-D-glucosylmutase (5.4.99.15)	46.0601	45.6282	51.8679	28.0329	19.7708	24.5706	47.8521	24.1247	2.01179	2.39548	4.20418	9.92955	0.504153	-0.988067	0.0100245
SSO2096	PIN domain containing protein	34.4167	59.3972	49.0757	105.133	71.8921	93.8984	47.6299	90.3078	7.24738	9.7623	15.216	10.81	1.89603	0.922984	0.00526117
SSO2097	2,5-diamino-6-(ribosylamino)-4(3H)-pyrimidinone 5'-phosphate reductase (1.1.1.302)	7.97696	5.92425	2.4374	31.192	14.7402	25.4721	5.4462	23.8015	1.6169	4.82214	29.6885	20.2599	4.37028	2.12773	0.000509257
SSO2098	tricorn core protease (archaea) (3.4.21.B34)	114.576	82.7347	107.997	43.2858	30.1922	38.6315	101.769	37.3698	9.70499	3.83207	9.53627	10.2545	0.367201	-1.44536	6.43601e-05
SSO2099	Transposase ISC1234	3.5564	4.71648	4.16559	6.31781	8.14316	6.26869	4.14615	6.90989	0.335028	0.616799	8.08045	8.92633	1.66658	0.736888	0.0959994
SSO2100	hypothetical protein	28.1948	33.1768	26.1063	45.3768	27.1825	35.7509	29.1593	36.1034	2.09726	5.2552	7.19243	14.556	1.23814	0.308177	0.352701
SSO2101	ATPase	11.9532	9.19778	9.79313	34.0844	16.5895	32.8572	10.3147	27.8437	0.837069	5.63826	8.11531	20.2497	2.69942	1.43265	0.00407466
SSO2102	hypothetical protein	20.9348	21.5152	18.4966	25.3083	11.6722	22.0361	20.3155	19.6722	0.924758	4.11004	4.55198	20.8926	0.968333	-0.0464248	0.941241
SSO2103	Transposon ISC1225	8.81231	7.47958	10.7706	3.54738	4.45023	4.24505	9.02083	4.08089	0.955738	0.273249	10.5948	6.69582	0.452385	-1.14438	0.0438423
SSO2105	Transposase related protein	8.97109	9.46355	7.67526	5.36985	4.5716	5.53943	8.7033	5.16029	0.533314	0.29839	6.12773	5.78242	0.592912	-0.75411	0.0794497
SSO2106	HEPN domain containing protein	17.8265	18.1567	16.5589	9.69703	5.15594	8.85281	17.514	7.90193	0.486991	1.39446	2.78057	17.647	0.451177	-1.14823	0.0173355
SSO2107	Minimal nucleotidyltransferase	42.987	41.7518	46.0399	25.4097	17.0901	17.1173	43.5929	19.8724	1.27438	2.76869	2.92337	13.9324	0.455862	-1.13333	0.0112702
SSO2109	Archaeal PaREP1	25.6527	27.2164	16.1517	82.2851	81.6892	76.4932	23.0069	80.1558	3.45721	1.83939	15.0268	2.29477	3.48399	1.80074	8.82525e-07
SSO2110	hypothetical protein	98.3814	116.852	90.0709	120.517	80.7099	122.957	101.768	108.061	7.91429	13.6939	7.7768	12.6723	1.06184	0.0865658	0.765883
SSO2111	MFS family permease	9.8322	18.0637	13.9946	23.9241	11.639	28.0421	13.9635	21.2017	2.37629	4.92693	17.0178	23.2383	1.51836	0.602517	0.234814
SSO2112	aminocarboxymuconate-semialdehyde decarboxylase (4.1.1.45)	17.3868	22.8068	20.1773	32.4686	29.2921	34.7251	20.1236	32.1619	1.56484	1.57585	7.77613	4.89974	1.59822	0.676462	0.0552004
SSO2113	Carbohydrate or cation transporter, permease protein	43.8195	30.5864	39.0406	10.9134	162.999	10.5918	37.8155	61.5013	3.86886	50.7488	10.2309	82.5166	1.62635	0.70164	0.800949
SSO2114	MarR family transcriptional regulator	4.55948	10.4488	3.90089	4.18953	3.07704	6.70896	6.30306	4.65851	2.08158	1.07435	33.0248	23.0621	0.739087	-0.436184	0.560274
SSO2115	Uncharacterized membrane protein	6.80762	11.9546	9.75498	9.74958	8.37372	5.61295	9.50575	7.91208	1.49103	1.21625	15.6856	15.372	0.832347	-0.264743	0.78158
SSO2116	ABC-type Mn/Zn transport system, ATPase component	26.0986	29.0155	26.7317	16.6854	15.4159	14.198	27.2819	15.4331	0.885833	0.718083	3.24696	4.65288	0.565689	-0.821918	0.0438629
SSO2117	ABC-2 type transporter	18.4501	21.9531	18.1244	15.0202	23.6061	13.1618	19.5092	17.2627	1.22553	3.21675	6.28181	18.6342	0.884847	-0.176501	0.684199
SSO2118	DUF973 domain-containing membrane protein	9.24514	12.1501	9.8416	20.4976	12.5072	22.0784	10.4123	18.3611	0.885813	2.96229	8.50739	16.1336	1.7634	0.818364	0.024329
SSO2119	Transglutaminase	3.69243	7.17523	4.27545	8.78565	7.30706	11.617	5.0477	9.23656	1.077	1.26442	21.3363	13.6893	1.82985	0.871728	0.0545492
SSO2120	Transposase ISC1439	7.21587	8.43693	7.73947	21.5961	19.7345	15.9807	7.79743	19.1038	0.353677	1.65144	4.53581	8.64455	2.45001	1.29279	0.000345592
SSO2121	peroxiredoxin (1.11.1.15)	329.954	265.241	268.047	609.027	249.956	706.414	287.747	521.799	21.1191	138.798	7.33946	26.5999	1.81339	0.858692	0.148096
SSO2122	nitrilase (3.5.5.1)	49.0149	51.8831	45.1024	24.6759	67.895	24.956	48.6668	39.1757	1.96513	14.3599	4.03793	36.6552	0.804977	-0.312981	0.554381
SSO2123	Transposon ISC1316	18.4406	24.3161	16.0989	145.116	123.02	178.521	19.6185	148.886	2.44411	16.1322	12.4582	10.8353	7.58905	2.92392	2.45973e-17
SSO2124	Transposon ISC1316	4.70267	9.97866	11.4954	28.3752	27.2029	25.2279	8.72558	26.9354	2.05856	0.918348	23.5922	3.40945	3.08694	1.62618	5.46806e-05
SSO2125	PIN domain containing protein	41.8726	46.6021	54.2279	24.1552	32.6161	21.4216	47.5675	26.0643	3.59919	3.3696	7.5665	12.928	0.547943	-0.867902	0.0282689
SSO2126	L-lactate permease	197.086	194.87	211.632	127.645	245.54	132.632	201.196	168.606	5.25725	38.4944	2.613	22.831	0.838016	-0.254951	0.503394
SSO2127	MFS family permease	7.04128	7.70394	11.8333	6.67214	101.615	5.56486	8.85949	37.9505	1.49914	31.8337	16.9213	83.8819	4.2836	2.09882	0.486499
SSO2128	pyruvate synthase, gamma and delta chain (1.2.7.1)	69.8252	54.7319	82.6352	18.1945	72.593	11.2615	69.0641	34.0163	8.06397	19.3919	11.6761	57.0076	0.492533	-1.02171	0.162666
SSO2129	pyruvate synthase, alpha chain (1.2.7.1)	81.0448	57.1782	86.7948	13.197	31.3198	10.1683	75.0059	18.2284	9.06709	6.60387	12.0885	36.2285	0.243026	-2.04082	4.60224e-06
SSO2130	pyruvate synthase, beta chain (1.2.7.1)	103.65	74.6177	104.629	45.0363	101.142	24.1839	94.2986	56.7873	9.84451	22.9796	10.4397	40.4661	0.602207	-0.731669	0.250644
SSO2131	Lrp/AsnC family transcriptional regulator	15.8062	23.9936	22.6623	245.227	481.483	251.866	20.8207	326.192	2.53653	77.6692	12.1827	23.8109	15.6667	3.96963	1.59511e-06
SSO2132	Transposase ISC1078	23.2884	21.2548	22.6337	21.6567	12.3081	12.9019	22.3923	15.6222	0.599324	3.02208	2.67647	19.3448	0.697659	-0.519406	0.337119
SSO2133	glycerol kinase (2.7.1.30)	141.307	146.218	149.063	188.088	101.672	204.348	145.53	164.703	2.26517	31.8629	1.5565	19.3457	1.13175	0.178553	0.543296
SSO2134	phosphate-transporting ATPase (3.6.3.27)	175.807	160.752	160.609	171.407	268.797	187.701	165.723	209.302	5.04221	30.1173	3.04256	14.3894	1.26296	0.336813	0.378581
SSO2135	ABC-type multidrug transport system, permease component	150.403	142.94	141.803	103.612	87.9758	84.8188	145.049	92.1357	2.69728	5.81029	1.85957	6.30623	0.635204	-0.654707	0.0939924
SSO2137	ABC-type multidrug transport system, ATPase component (3.6.3.44)	323.144	233.316	318.077	113.439	99.7684	90.6795	291.512	101.296	29.1349	6.61422	9.9944	6.52963	0.347483	-1.52498	2.40991e-05
SSO2138	PadR family secretory transcriptional regulator	156.551	115.859	147.447	121.102	95.4657	114.792	139.952	110.453	12.3301	7.71202	8.8102	6.98215	0.789221	-0.341498	0.467315
SSO2139	ATPase	4.31078	5.94562	5.41509	8.01004	5.54133	8.25914	5.22383	7.27017	0.481528	0.867406	9.21791	11.931	1.39173	0.476882	0.215905
SSO2140	HGG motif-containing thioesterase	16.1425	17.1265	15.6194	20.0242	11.3479	18.2474	16.2961	16.5398	0.4418	2.64614	2.71107	15.9986	1.01496	0.0214174	0.859316
SSO2141	acylaminoacyl-peptidase (3.4.19.1)	219.29	220.301	219.725	187.065	209.09	177.646	219.772	191.267	0.292693	9.31712	0.13318	4.87126	0.870299	-0.200416	0.660803
SSO2142	hypothetical protein	52.1605	84.5193	76.3966	178.404	298.816	212.888	71.0255	230.036	9.71957	35.8019	13.6846	15.5636	3.23878	1.69545	5.58842e-05
SSO2143	Transposon ISC1316	24.8172	36.1097	14.8953	50.4122	39.9481	45.646	25.2741	45.3354	6.12834	3.02472	24.2476	6.67187	1.79375	0.842982	0.0218885
SSO2144	Transposon ISC1316	167.043	192.089	119.425	655.283	600.195	787.261	159.519	680.913	21.3111	55.501	13.3596	8.15097	4.26854	2.09374	3.89554e-10
SSO2145	Transposase ISC1439	11.3392	14.0615	7.55949	22.6786	19.0247	21.6687	10.9868	21.124	1.88524	1.0894	17.1592	5.15718	1.92268	0.943118	0.0115934
SSO2146	Flagellar protein G	10200.2	9167.63	9156.66	14312.2	15477.2	15107.7	9508.17	14965.7	346.043	343.713	3.63942	2.29667	1.57399	0.654422	0.0494002
SSO2148	DUF2203 domain-containing protein	190.045	183.471	228.655	226.842	359.656	289.927	200.724	292.142	14.094	38.3561	7.02159	13.1293	1.45544	0.541459	0.126342
SSO2150	glyceraldehyde dehydrogenase (FAD-containing) (1.2.99.8)	159.924	165.731	154.179	267.252	130.823	224.254	159.945	207.443	3.33465	40.2707	2.08488	19.4129	1.29697	0.375143	0.244889
SSO2151	Rhodanese-related sulfurtransferase	6.65524	5.29569	6.10064	23.2379	34.0865	22.5692	6.01719	26.6312	0.39468	3.73263	6.5592	14.016	4.42585	2.14596	1.77833e-06
SSO2153	Transposase ISC1217	47.6857	66.6631	38.5285	55.6728	40.3073	51.3472	50.9591	49.1091	8.28501	4.57462	16.2582	9.31522	0.963696	-0.0533493	0.950372
SSO2154	Sulfolobus solfataricus aminopeptidase (3.4.11.B3)	154.08	149.698	150.715	77.7628	42.8078	72.9579	151.498	64.5095	1.32411	10.9391	0.874015	16.9574	0.425811	-1.23171	0.000732844
SSO2155	Ferritin superfamily protein	78.6257	71.2067	84.705	40.3685	54.7029	50.69	78.1791	48.5871	3.90302	4.26948	4.99241	8.78728	0.621484	-0.686211	0.0623443
SSO2156	Deoxyribonuclease IV (3.1.21.2)	85.1531	93.5324	88.9748	21.9697	22.536	17.0441	89.2201	20.5166	2.42199	1.74394	2.71463	8.50015	0.229955	-2.12058	5.14671e-09
SSO2157	Phosphoglycolate phosphatase (3.1.3.18)	50.4583	58.0489	63.4049	27.7068	35.7522	33.9175	57.304	32.4588	3.7559	2.43436	6.55433	7.49982	0.566432	-0.820025	0.0241193
SSO2158	S-adenosyl-L-methionine-dependent methyltransferase	25.5616	27.3556	22.1863	28.3212	26.4296	30.6621	25.0345	28.4709	1.51533	1.22411	6.05297	4.29951	1.13727	0.185574	0.677167
SSO2159	HAD family hydrolase	273.667	252.583	287.961	217.582	232.68	219.606	271.404	223.289	10.2752	4.73156	3.78595	2.11903	0.82272	-0.281527	0.513533
SSO2160	transcriptional regulator	19.0604	36.696	11.9321	40.8372	41.234	38.9054	22.5629	40.3256	7.3601	0.719252	32.6204	1.78361	1.78725	0.837745	0.0467692
SSO2161	dTDP-4-dehydrorhamnose reductase (1.1.1.133)	20.7456	26.6481	22.8655	39.8948	41.073	36.1131	23.4197	39.027	1.72628	1.4961	7.37106	3.8335	1.66641	0.736746	0.0345384
SSO2162	FAD/FMN-containing dehydrogenase fused to Heterodisulfide reductase, subunit B	554.385	509.564	509.099	325.656	467.938	322.161	524.349	371.918	15.0186	48.0204	2.86424	12.9116	0.709295	-0.495543	0.154281
SSO2163	HIT family hydrolase	254.367	224.235	235.136	223.582	126.372	238.911	237.913	196.288	8.80849	35.2371	3.7024	17.9517	0.825044	-0.277457	0.563091
SSO2164	Pepsin-like aspartate protease	22.4025	28.5217	19.1666	53.3832	53.2753	59.4034	23.3636	55.354	2.74301	2.02495	11.7405	3.65818	2.36924	1.24443	0.000918568
SSO2165	hypothetical protein	135.193	118.601	169.758	85.9062	82.3536	81.3402	141.184	83.2	15.0684	1.38435	10.6729	1.66388	0.589302	-0.762922	0.0545492
SSO2166	DedA family membrane protein	17.3712	24.8059	25.2482	62.6389	51.1476	36.2683	22.4751	50.0182	2.55514	7.63346	11.3688	15.2613	2.2255	1.15413	0.000921044
SSO2167	ADP-ribose diphosphatase (3.6.1.13)	79.7882	75.9155	105.848	109.163	96.0857	94.7892	87.1839	100.013	9.39875	4.59034	10.7804	4.58976	1.14714	0.198047	0.44933
SSO2169	chlorite dismutase (1.13.11.49)	74.5149	106.458	91.3326	269.752	511.039	329.398	90.7684	370.063	9.22537	72.5606	10.1636	19.6076	4.07701	2.02751	0.000263827
SSO2170	hypothetical protein	338.396	316.49	299.293	324.451	480.364	370.12	318.06	391.645	11.3153	46.2772	3.55761	11.8161	1.23136	0.300248	0.451295
SSO2171	Nucleoside-triphosphatase THEP1 (3.6.1.15)	12.9323	19.2089	17.1234	39.6101	19.2215	42.6172	16.4216	33.8163	1.84556	7.34883	11.2387	21.7317	2.05926	1.04213	0.0350689
SSO2172	NH(3)-dependent NAD(+) synthetase (6.3.1.5)	80.6894	69.674	69.1672	50.9711	78.3917	39.4619	73.1769	56.2749	3.7591	11.5467	5.13701	20.5184	0.769026	-0.378896	0.311902
SSO2174	Glutamine-dependent NAD(+) synthetase (6.3.5.1)	72.9652	74.851	67.152	49.4556	71.1887	50.3667	71.6561	57.0037	2.31688	7.09739	3.23333	12.4507	0.795518	-0.330033	0.358687
SSO2175	Lysine exporter LysO	24.6577	33.6065	28.978	52.4015	58.9736	62.9413	29.0807	58.1055	2.58381	3.07337	8.88494	5.28929	1.99808	0.998611	0.00397885
SSO2176	hypothetical protein	1.02527	3.91595	11.5912	15.2617	16.5566	19.3291	5.51081	17.0491	3.15264	1.1997	57.2084	7.03675	3.09376	1.62936	0.000565838
SSO2177	S-adenosyl-L-methionine-dependent methyltransferase	97.5579	96.2471	104.986	59.8567	104.735	69.7017	99.597	78.0977	2.72094	13.6183	2.73195	17.4375	0.784137	-0.350823	0.310998
SSO2178	malonyl-CoA reductase (malonate semialdehyde-forming) (1.2.1.75)	43.8323	43.9676	42.8583	353.06	559.477	270.445	43.5527	394.327	0.349421	85.9498	0.802293	21.7966	9.05402	3.17856	5.37293e-06
SSO2179	hypothetical protein	25.6702	26.1002	35.5144	42.3262	35.0604	50.4938	29.095	42.6268	3.21214	4.45778	11.0402	10.4577	1.46509	0.550992	0.0955785
SSO2181	Peptidase S53, extracellular	191.082	180.945	196.879	197.582	213.355	200.647	189.635	203.861	4.65626	4.82883	2.45538	2.36868	1.07502	0.104361	0.736141
SSO2182	isocitrate-homoisocitrate dehydrogenase (1.1.1.286)	505.455	514.757	476.108	205.437	156.583	215.829	498.773	192.616	11.6465	18.2648	2.33502	9.4825	0.38618	-1.37265	7.93712e-05
SSO2183	hypothetical protein	14.5542	24.507	21.8053	74.3729	45.2633	131.257	20.2888	83.6309	2.97148	25.252	14.6459	30.1946	4.12202	2.04335	0.0187149
SSO2184	ORC1-type DNA replication protein	163.624	106.069	161.837	32.1213	30.786	29.0354	143.843	30.6475	18.8941	0.893511	13.1352	2.91544	0.213062	-2.23066	1.49724e-07
SSO2186	Uncharacterized membrane protein	185.975	190.96	174.074	244.74	231.822	330.464	183.67	269.009	5.0092	30.9531	2.72729	11.5064	1.46463	0.550539	0.120572
SSO2187	4a-hydroxy tetrahydrobiopterin dehydratase (4.2.1.96)	78.7561	101.318	94.7456	336.142	575.226	379.582	91.6066	430.317	6.69953	73.5321	7.31337	17.0879	4.69744	2.23187	5.1847e-06
SSO2188	hypothetical protein	148.95	165.487	161.936	88.8851	128.005	106.455	158.791	107.782	5.02615	11.3123	3.16526	10.4956	0.678764	-0.559018	0.1073
SSO2190	hypothetical protein	411.292	371.066	432.852	245.53	415.269	313.469	405.07	324.756	18.1052	49.3236	4.46965	15.1879	0.801728	-0.318815	0.34199
SSO2191	TPR repeats containing protein	75.9051	67.1288	79.5815	43.5711	102.52	39.2149	74.2052	61.7686	3.69389	20.4144	4.97794	33.0497	0.832403	-0.264646	0.646093
SSO2192	gamma-glutamylcyclotransferase (2.3.2.4)	124.452	133.165	150.435	57.4447	72.6174	63.2871	136.017	64.4497	7.63484	4.41841	5.61314	6.85559	0.473835	-1.07754	0.00216994
SSO2193	Membrane protein implicated in regulation of membrane protease activity	166.913	150.686	162.277	93.4165	139.708	108.846	159.959	113.99	4.82581	13.6085	3.01691	11.9383	0.712623	-0.488789	0.164437
SSO2194	thermopsin, extracellular	59.914	60.5069	63.3079	142.489	157.844	146.441	61.2429	148.925	1.04656	4.60307	1.70886	3.09087	2.43171	1.28197	9.11035e-05
SSO2195	Stomatin-like protein, Membrane protease subunit	372.802	433.634	387.96	302.852	785.189	348.215	398.132	478.752	18.2824	153.777	4.59206	32.1204	1.2025	0.266032	0.775357
SSO2197	NurA-like nuclease	84.9366	88.2344	71.9674	59.1801	65.4341	59.3025	81.7128	61.3056	4.96482	2.06459	6.07594	3.3677	0.750257	-0.414544	0.254871
SSO2199	ATPase, uncharacterized	129.009	113.352	122.263	20.749	25.2273	25.9153	121.541	23.9638	4.53407	1.61966	3.73049	6.75876	0.197167	-2.34251	6.17424e-12
SSO2200	HerA helicase	289.359	239.464	261.772	32.2005	40.7875	38.2586	263.532	37.0822	14.4304	2.54767	5.47579	6.87034	0.140712	-2.82918	2.61669e-16
SSO2201	Queuine tRNA-ribosyltransferase related protein	468.891	349.354	428.051	36.0955	32.7206	41.3947	415.432	36.7369	35.0792	2.52445	8.44403	6.87169	0.0884306	-3.49931	3.54271e-22
SSO2202	Queuine/archaeosine tRNA-ribosyltransferase	419.272	364.3	428.596	79.7157	75.722	115.989	404.056	90.4756	20.0594	12.8087	4.9645	14.1571	0.223918	-2.15895	2.12388e-10
SSO2203	hypothetical protein	13.1441	19.2763	14.8449	74.2391	83.2512	68.3961	15.7551	75.2955	1.82779	4.3207	11.6012	5.73833	4.77912	2.25674	6.03035e-11
SSO2204	thioredoxin domain-containing protein	128.009	164.715	155.4	64.7682	145.75	71.4011	149.374	93.9731	11.016	25.9592	7.37479	27.624	0.629112	-0.668612	0.0811538
SSO2205	Short-chain alcohol dehydrogenase (1.1.1.-)	147.59	170.548	166.141	60.927	109.147	61.5967	161.426	77.2235	7.03396	15.9629	4.35738	20.671	0.478382	-1.06376	0.00170475
SSO2206	Transcriptional activator (TenA-1)	63.1509	67.4236	74.4763	47.8875	84.3823	58.0764	68.3503	63.4487	3.30201	10.8722	4.83101	17.1354	0.928288	-0.107355	0.765953
SSO2207	hypothetical protein	28.281	26.5307	28.8481	47.5961	75.8516	59.0569	27.8866	60.8349	0.697434	8.20498	2.50096	13.4873	2.18151	1.12533	0.00168851
SSO2208	Endonuclease NucS (3.1.11.5)	29.4115	34.1338	36.4365	75.3762	39.3505	80.0405	33.3273	64.9224	2.06764	12.8567	6.20405	19.8031	1.94803	0.962013	0.0242252
SSO2209	glycosyl transferase family 2	32.3736	36.7698	30.5378	37.2268	30.3046	34.5901	33.2271	34.0405	1.84896	2.01705	5.56461	5.92545	1.02448	0.0348943	0.863519
SSO2210	hypothetical protein	133.932	144.184	152.289	63.5026	58.604	69.1237	143.468	63.7434	5.31112	3.03918	3.70195	4.76783	0.444303	-1.17038	0.00113365
SSO2211	radical SAM/SPASM domain-containing protein	58.4964	63.2948	67.8631	69.2173	48.1906	68.9532	63.2181	62.1204	2.70419	6.96529	4.27755	11.2126	0.982636	-0.0252717	0.925354
SSO2212	Phospholipase D/Transphosphatidylase	46.6806	70.9417	54.1224	115.421	174.326	125.395	57.2482	138.381	7.17585	18.2017	12.5346	13.1533	2.4172	1.27334	0.000195277
SSO2213	UPF0284 protein	67.7214	74.0758	61.2869	57.6441	21.4129	62.5302	67.6947	47.1958	3.69187	12.9683	5.4537	27.4778	0.697186	-0.520385	0.283576
SSO2214	hypothetical protein	5.0528	7.9175	4.27545	22.2856	11.6164	37.8892	5.74858	23.9304	1.10743	7.62876	19.2644	31.879	4.16283	2.05756	0.0301046
SSO2215	Cysteine desulfurase (2.8.1.7)	118.106	129.229	110.07	85.2006	97.1313	82.7053	119.135	88.3458	5.55448	4.45144	4.66233	5.03866	0.741559	-0.431367	0.240822
SSO2216	acetate-CoA ligase (6.2.1.1)	161.24	169.081	157.15	87.2032	102.941	96.4414	162.49	95.5285	3.50037	4.56595	2.1542	4.77968	0.587903	-0.76635	0.025888
SSO2218	PIN-like ribonuclease	62.9266	66.8257	55.769	116.08	98.3325	149.475	61.8404	121.296	3.23764	14.9921	5.23547	12.3599	1.96143	0.971908	0.00550814
SSO2219	NAD kinase (2.7.1.23)	32.624	35.4981	37.0919	57.6533	35.6585	54.0743	35.0713	49.1287	1.3073	6.81389	3.72755	13.8695	1.40082	0.486273	0.122462
SSO2220	MFS family permease	14.9182	20.0106	16.117	53.3624	18.7487	64.9224	17.0153	45.6778	1.53712	13.8719	9.03377	30.3691	2.68452	1.42466	0.0631664
SSO2221	hypothetical protein	24.513	26.0925	26.5223	42.0941	34.8681	55.8038	25.7093	44.2554	0.610858	6.13946	2.37602	13.8728	1.72138	0.783564	0.0390335
SSO2222	ferredoxin-NADP+ reductase (1.18.1.2)	576.286	437.644	614.369	143.876	111.476	137.635	542.766	130.995	53.6986	9.92486	9.89351	7.57649	0.241348	-2.05081	7.46515e-09
SSO2223	S-adenosyl-L-methionine-dependent methyltransferase	105.108	101.998	121.561	45.7418	33.503	64.3891	109.556	47.878	6.06938	8.97978	5.53997	18.7556	0.437018	-1.19423	0.000725778
SSO2224	Mth639-like and DUF371 domain containing protein	177.673	137.512	187.463	84.5603	77.0399	96.3689	167.549	85.9897	15.2824	5.62539	9.12116	6.54193	0.51322	-0.96235	0.00832474
SSO2225	Ribonuclease P, component 4 (3.1.26.5)	48.3049	62.0635	50.9147	64.8273	62.3788	70.5068	53.761	65.9043	4.21905	2.40736	7.84779	3.65281	1.22587	0.293812	0.445788
SSO2226	rRNA small subunit pseudouridine methyltransferase Nep1 (2.1.1.260)	21.169	23.1781	26.9082	53.5302	46.1242	58.0146	23.7518	52.5563	1.6814	3.46684	7.07904	6.59642	2.21273	1.14583	0.000786688
SSO2227	CopG family transcriptional regulator	170.658	199.979	171.152	401.217	362.394	449.937	180.596	404.516	9.69241	25.3253	5.3669	6.26063	2.2399	1.16343	0.000410109
SSO2228	Predicted Co/Zn/Cd cation transporter	2.08963	1.43253	2.94692	35.0341	45.871	27.1997	2.15636	36.0349	0.438438	5.4131	20.3323	15.0218	16.711	4.06273	2.12406e-14
SSO2229	1,4-dihydroxy-6-naphtoate synthase	349.158	289.947	310.636	92.0873	94.2793	102.155	316.581	96.1739	17.3492	3.05677	5.48018	3.17838	0.303789	-1.71886	5.22735e-07
SSO2230	nucleoside-triphosphate diphosphatase (3.6.1.19)	9.10866	7.84481	8.51332	25.6011	12.9141	18.4781	8.48893	18.9978	0.365046	3.67163	4.30026	19.3266	2.23795	1.16218	0.00725888
SSO2231	hypothetical protein	146.118	134.4	124.304	134.065	168.591	143.059	134.941	148.571	6.30295	10.3408	4.6709	6.96016	1.10101	0.138831	0.747686
SSO2232	thioredoxin	173.636	182.001	149.152	246.433	326.063	243.373	168.263	271.956	9.85588	27.0676	5.85744	9.95294	1.61626	0.692659	0.0475881
SSO2233	FAD/NAD(P)-dependent oxidoreductase	44.9311	56.6101	57.196	44.3425	94.13	37.8892	52.9124	58.7872	3.99424	17.7693	7.54878	30.2265	1.11103	0.151897	0.828677
SSO2234	D-aminoacyl-tRNA deacylase (3.1.1.96)	19.4436	32.8377	29.8268	22.3142	43.4206	21.348	27.3694	29.0276	4.05708	7.20191	14.8234	24.8105	1.06059	0.084864	0.890724
SSO2236	phosphoglycerate mutase (2,3-diphosphoglycerate-dependent) (5.4.2.11)	13.1111	13.0757	14.9564	64.4933	64.2552	64.3071	13.7144	64.3519	0.621076	0.0722851	4.52863	0.112328	4.69228	2.23029	2.06723e-10
SSO2237	Icc family phosphoesterase	86.6917	85.5563	60.6228	164.287	156.079	177.643	77.6236	166.003	8.50673	6.28388	10.9589	3.78539	2.13857	1.09665	0.00121654
SSO2238	hypothetical protein	73.0855	80.3099	55.2975	109.368	61.6537	149.628	69.5643	106.883	7.432	25.4265	10.6836	23.789	1.53647	0.619615	0.258792
SSO2241	Nucleotide-binding protein bps2	1478.85	1138.83	1410.07	634.982	418.674	598.056	1342.58	550.571	103.791	66.8042	7.73073	12.1336	0.410084	-1.28601	0.000357774
SSO2243	purine nucleosidase (3.2.2.1)	12.4705	13.7207	12.231	80.3519	34.8807	81.4115	12.8074	65.5481	0.461846	15.3367	3.6061	23.3977	5.11799	2.35558	0.000441104
SSO2244	Fe2+/Zn2+ uptake regulation protein, fur/PerR	68.532	61.6929	62.6095	244.253	150.162	287.751	64.2781	227.389	2.14333	40.6037	3.33446	17.8565	3.53757	1.82276	9.45611e-05
SSO2245	hypothetical protein	42.5238	67.7712	45.2431	135.605	256.009	151.926	51.846	181.18	8.00119	37.7103	15.4326	20.8137	3.49458	1.80512	0.00203915
SSO2246	S-adenosyl-L-methionine-dependent methyltransferase	35.1406	36.9233	33.6352	98.7353	197.15	93.4463	35.233	129.777	0.950306	33.721	2.6972	25.9838	3.6834	1.88104	0.010029
SSO2247	cation efflux transporter	18.828	18.2001	20.6682	110.53	142.358	109.662	19.2321	120.85	0.740574	10.757	3.85073	8.90116	6.28378	2.65163	7.03411e-15
SSO2248	DNA double-strand break repair nuclease	88.7007	103.341	96.3093	34.9594	45.0437	37.3235	96.1169	39.1089	4.22733	3.04487	4.39811	7.78562	0.406889	-1.29729	0.000182152
SSO2249	DNA double-strand break repair ATPase	148.341	143.285	146.13	51.9428	65.0065	51.6241	145.918	56.1912	1.4633	4.40865	1.00282	7.84581	0.385086	-1.37675	5.73781e-05
SSO2250	DNA double-strand break repair protein	173.91	158.355	181.758	67.8432	92.2697	69.6362	171.341	76.583	6.87671	7.86038	4.01347	10.2639	0.446963	-1.16177	0.000762598
SSO2251	DNA double-strand break repair helicase (3.6.4.12)	149.922	153.398	138.933	114.694	181.13	122.382	147.417	139.402	4.35943	20.9818	2.9572	15.0513	0.945627	-0.0806574	0.799664
SSO2253	Ferritin superfamily protein	21275.1	16396.5	20617.1	7006.8	13063.5	7020.7	19429.6	9030.32	1528.38	2016.58	7.86623	22.3312	0.464771	-1.10541	0.000873969
SSO2254	Bifunctional NAD(P)H-hydrate repair enzyme (4.2.1.136/5.1.99.6)	70.4667	81.2963	64.1904	50.3759	58.2833	48.3861	71.9844	52.3484	4.99602	3.02254	6.94041	5.77388	0.727218	-0.459539	0.205152
SSO2255	peroxiredoxin (1.11.1.15)	214.332	202.846	177.732	158.715	200.236	170.944	198.303	176.632	10.8069	12.3188	5.4497	6.97427	0.890715	-0.166964	0.648555
SSO2256	phosphoenolpyruvate carboxylase (4.1.1.31)	253.949	249.855	227.07	188.105	136.523	162.253	243.625	162.294	8.36127	14.8904	3.43203	9.17497	0.666163	-0.586054	0.135413
SSO2257	Predicted P-loop ATPase/GTPase	45.6624	50.7563	42.7158	53.2536	38.266	49.2612	46.3781	46.9269	2.34852	4.48121	5.06386	9.54935	1.01183	0.016971	0.879728
SSO2259	DUF1641 domain-containing protein	8.36799	9.28783	4.7204	52.7585	45.9228	74.1933	7.45874	57.6249	1.39468	8.51597	18.6986	14.7783	7.72582	2.94969	2.5151e-10
SSO2261	Sulfide-quinone reductase	5.02751	9.45568	5.02751	70.7637	51.6646	80.5965	6.50357	67.6749	1.47606	8.49352	22.6961	12.5505	10.4058	3.37932	4.70411e-17
SSO2262	alpha/beta hydrolase	12.9323	24.0874	21.6603	31.424	63.2635	23.7863	19.56	39.4913	3.38709	12.0889	17.3164	30.6115	2.01898	1.01363	0.183981
SSO2263	Transciptional regulator, contains HTH domain	12.187	20.5938	18.9576	18.9758	32.2575	16.9135	17.2461	22.7156	2.57328	4.80796	14.9209	21.1659	1.31714	0.397411	0.415317
SSO2265	methylmalonyl-CoA mutase-associated GTPase MeaB	49.2193	48.9081	57.5893	41.5304	46.0053	38.6402	51.9055	42.0587	2.84328	2.14246	5.47779	5.09398	0.810292	-0.303485	0.516527
SSO2266	methylmalonyl-CoA mutase (5.4.99.2)	67.1207	60.7961	77.5469	40.9937	46.3599	35.6237	68.4879	40.9924	4.88362	3.09928	7.13063	7.56062	0.598535	-0.740492	0.0681544
SSO2268	hypothetical protein	63.901	71.3474	87.7089	89.0994	56.2282	116.6	74.3191	87.3091	7.03153	17.4507	9.46127	19.9873	1.17479	0.232399	0.518909
SSO2269	hypothetical protein	12.2634	18.7358	15.6548	116.69	150.547	180.197	15.5513	149.145	1.86913	18.3463	12.0191	12.301	9.5905	3.26161	3.26513e-17
SSO2272	sulfite exporter TauE/SafE family protein	16.9352	17.0435	16.1646	96.8642	116	85.8816	16.7144	99.5821	0.276682	8.80011	1.65535	8.83704	5.95785	2.57479	4.71757e-14
SSO2273	Iron dependent repressor	80.5093	99.46	76.7188	280.861	433.48	287.375	85.5627	333.905	7.03427	49.8226	8.22119	14.9212	3.90247	1.96439	2.02775e-06
SSO2274	2-dehydro-3-deoxy-phosphogluconate aldolase (4.1.2.14)	89.7683	98.2588	93.7289	132.156	107.669	121.802	93.9187	120.542	2.45284	7.09672	2.61166	5.88732	1.28348	0.360056	0.248791
SSO2275	uracil-DNA glycosylase (3.2.2.27)	158.426	183.895	181.881	92.925	77.7382	101.686	174.734	90.7829	8.17453	6.99549	4.67827	7.70573	0.51955	-0.944666	0.00916398
SSO2276	Short-chain alcohol dehydrogenase (1.1.1.-)	95.9231	83.1828	97.552	50.6223	50.2527	44.274	92.2193	48.383	4.54265	2.05726	4.92592	4.25202	0.524652	-0.930568	0.0130242
SSO2277	ATPase	283.173	273.982	259.984	131.486	218.994	183.928	272.38	178.136	6.74178	25.4268	2.47514	14.2738	0.654	-0.612637	0.0526627
SSO2278	NUDIX domain-containing hydrolase	44.8321	38.4178	34.4224	11.9358	13.8533	12.1575	39.2241	12.6489	3.03195	0.605614	7.72982	4.78789	0.322477	-1.63273	1.77726e-05
SSO2279	Cell surface protein	319.365	292.117	300.864	132.882	66.9939	161.974	304.116	120.616	8.0321	28.0958	2.64113	23.2935	0.396614	-1.33419	0.000143588
SSO2280	cysteine-tRNA ligase (6.1.1.16)	144.169	142.147	136.092	62.9052	63.6724	68.2363	140.803	64.938	2.42647	1.66397	1.72331	2.5624	0.461198	-1.11654	0.00121654
SSO2281	Bifunctional glucose-6-phosphate/mannose-6-phosphate isomerase (5.3.1.9/5.3.1.8)	113.198	124.807	113.18	58.799	99.744	70.6248	117.062	76.3893	3.87271	12.1661	3.30826	15.9265	0.652555	-0.615828	0.0625207
SSO2282	hypothetical protein	128.94	147.206	94.4763	72.9369	112.411	102.151	123.541	95.833	15.4592	11.825	12.5135	12.3392	0.775721	-0.366391	0.221797
SSO2283	NAD(P)H sulfur oxidoreductase (CoA-dependent) (1.8.1.18)	100.63	100.937	106.34	83.8695	87.3982	78.2384	102.636	83.1687	1.8543	2.66733	1.80668	3.20714	0.810328	-0.303422	0.487039
SSO2284	NurA domain-containing hydrolase	165.458	191.282	163.951	133.276	239.459	183.295	173.564	185.343	8.86997	30.6694	5.1105	16.5473	1.06787	0.0947358	0.924699
SSO2285	HerA helicase	64.8313	72.1482	63.6567	86.1708	139.996	104.588	66.8787	110.252	2.65646	15.7939	3.97205	14.3253	1.64853	0.721181	0.0432174
SSO2286	hypothetical protein	92.6486	159.286	113.237	275.638	247.57	369.664	121.724	297.624	19.6991	36.9202	16.1834	12.405	2.44507	1.28988	0.000140006
SSO2287	Hotdog acyl-CoA thioesterase	75.9589	95.95	93.5654	106.264	72.2284	125.22	88.4915	101.238	6.30395	15.5025	7.1238	15.313	1.14404	0.194135	0.529124
SSO2288	MFS transporter	29.6366	28.0528	35.1201	16.7654	42.3618	21.0931	30.9365	26.7401	2.14119	7.91013	6.92124	29.5815	0.864355	-0.210304	0.667984
SSO2289	Short-chain alcohol dehydrogenase (1.1.1.-)	68.3922	88.6988	63.3059	31.036	27.7813	23.8168	73.4656	27.5447	7.75682	2.08736	10.5584	7.57809	0.374933	-1.41529	0.0001097
SSO2290	DNA-(apurinic or apyrimidinic site) lyase (4.2.99.18)	53.3459	49.4165	39.0269	40.6898	32.8123	41.3224	47.2631	38.2748	4.27148	2.73736	9.03767	7.15187	0.809824	-0.304319	0.454094
SSO2291	serine/threonine protein kinase ST1565 (2.7.11.B1)	31.6124	35.7874	25.6886	57.0271	51.5643	56.6515	31.0295	55.081	2.92981	1.76166	9.442	3.19832	1.77512	0.827914	0.015012
SSO2292	Amino acid transporter	267.042	225.126	254.306	183.186	46.4289	201.89	248.825	143.835	12.4066	49.0014	4.98608	34.0678	0.578057	-0.790715	0.142074
SSO2294	HEPN domain containing protein	16.5544	20.719	14.0603	15.5722	17.0421	15.9983	17.1113	16.2042	1.94225	0.436627	11.3507	2.69454	0.946989	-0.0785806	0.872295
SSO2295	Acyl-CoA thioesterase FadM	40.0424	51.8743	43.789	105.474	79.9183	104.983	45.2352	96.7919	3.49127	8.43797	7.71804	8.71764	2.13975	1.09744	0.00123786
SSO2296	precorrin-6B C5,15-methyltransferase (decarboxylating) (2.1.1.132)	153.694	141.13	160.65	54.5786	57.145	60.6308	151.825	57.4514	5.71192	1.75384	3.76218	3.05273	0.378406	-1.40199	6.75954e-05
SSO2297	cobalt-precorrin 5A hydrolase (3.7.1.12)	161.055	165.573	150.892	66.9809	85.075	72.3794	159.173	74.8118	4.34147	5.36303	2.72751	7.1687	0.470002	-1.08926	0.00133285
SSO2299	cobalt-precorrin-4 methyltransferase (2.1.1.271)	261.794	250.206	271.049	75.0152	78.0474	66.9876	261.017	73.3501	6.02936	3.29947	2.30995	4.49825	0.281017	-1.83127	1.98985e-07
SSO2301	precorrin-2 C20-methyl transferase (2.1.1.130)	187.335	174.345	209.214	49.7844	57.1962	48.4971	190.298	51.8259	10.1742	2.71075	5.34646	5.2305	0.272341	-1.87651	1.08881e-07
SSO2303	cobalt-precorrin-6B (C15)-methyltransferase [decarboxylating] (2.1.1.196)	329.085	256.878	364.833	43.1354	51.8876	49.2773	316.932	48.1001	31.7509	2.59421	10.0182	5.39335	0.151768	-2.72006	1.154e-14
SSO2305	cobalt-precorrin-5B (C1)-methyltransferase (2.1.1.195)	250.506	194.739	289.78	64.0371	71.3169	52.5791	245.008	62.6444	27.5733	5.45378	11.254	8.70594	0.255683	-1.96757	3.50116e-08
SSO2306	cobalt-factor III methyltransferase (2.1.1.272)	218.579	170.77	246.14	65.6865	76.1326	65.3255	211.83	69.0482	22.0175	3.54372	10.394	5.13224	0.325961	-1.61723	4.8045e-06
SSO2308	Precorrin-8X methylmutase (5.4.99.60)	280.667	218.278	262.63	156.385	179.02	159.242	253.858	164.882	18.5364	7.11674	7.30188	4.31625	0.649506	-0.622586	0.0849864
SSO2309	radical SAM protein	57.5895	60.1959	53.9243	78.2007	264.888	74.0709	57.2366	139.053	1.81903	62.9286	3.17809	45.2551	2.42944	1.28063	0.314671
SSO2310	Metal-dependent hydrolase of the beta-lactamase superfamily II	27.27	39.1416	23.7768	73.6081	63.2991	72.6804	30.0628	69.8625	4.65003	3.29264	15.4677	4.71303	2.32388	1.21654	0.000397499
SSO2312	Transposon ISC1190	5.98342	8.18911	6.94741	7.09233	5.91279	6.87828	7.03998	6.6278	0.638409	0.362805	9.06833	5.47399	0.941451	-0.0870416	0.969132
SSO2314	hypothetical protein	38.176	23.0228	26.0311	19.3485	13.9472	21.065	29.0766	18.1203	4.63182	2.14454	15.9297	11.835	0.62319	-0.682256	0.1144
SSO2322	Component of archaellum, ring-forming scaffold protein	15.3689	10.2607	16.2644	18.324	38.8495	16.8917	13.9646	24.6884	1.86994	7.09262	13.3905	28.7285	1.76793	0.822057	0.237139
SSO2323	Archaeal flagellins	190.752	164.844	200.024	126.526	498.275	96.4196	185.207	240.407	10.5272	129.226	5.68406	53.7533	1.29805	0.376342	0.801131
SSO2326	hypothetical protein	0.70774	0.450529	1.29752	34.0765	55.2686	30.2654	0.818598	39.8702	0.25071	7.7774	30.6268	19.5068	48.7055	5.60601	5.42904e-12
SSO2327	HTH-type transcriptional activator ArnR1	15.2229	17.3761	14.3286	47.5906	76.7556	44.091	15.6426	56.1457	0.904412	10.3543	5.78174	18.4419	3.58929	1.8437	0.000261973
SSO2328	hypothetical protein	16.582	11.1112	6.75562	25.1269	41.509	22.473	11.4829	29.703	2.84271	5.95253	24.7559	20.0402	2.58671	1.37112	0.0212074
SSO2329	Transposon ISC1058	22.1661	26.7918	19.2044	56.101	45.175	47.9949	22.7208	49.757	2.20779	3.27483	9.71708	6.58164	2.18993	1.13089	0.00138921
SSO2331	ATPase involved in chromosome partitioning, ParA family	24.7241	29.8331	29.7673	181.405	100.148	162.895	28.1082	148.149	1.69214	24.5882	6.02011	16.5969	5.27069	2.39799	2.86492e-07
SSO2332	ATPase involved in chromosome partitioning, ParA family	17.5967	27.1197	23.3183	151.001	160.542	155.695	22.6782	155.746	2.76761	2.75422	12.2038	1.76841	6.86764	2.77981	2.85388e-16
SSO2334	Zn-dependent alcohol dehydrogenase (1.1.1.1)	71.058	63.2203	78.9844	50.2289	36.6807	47.8533	71.0875	44.921	4.55073	4.17683	6.40159	9.29817	0.631911	-0.662208	0.104222
SSO2336	ATPase involved in chromosome partitioning, ParA family	21.9912	24.79	27.1582	43.7816	45.2743	58.7764	24.6465	49.2774	1.49329	4.76898	6.05883	9.67782	1.99937	0.999546	0.00503813
SSO2337	hypothetical protein	26.9215	24.1484	23.9302	47.6752	42.7666	65.8344	25	52.0921	0.962802	7.01576	3.8512	13.468	2.08368	1.05913	0.00457671
SSO2338	MFS family permease	11.6391	14.4524	10.7131	121.471	134.931	116.421	12.2682	124.274	1.12435	5.52432	9.16474	4.44526	10.1298	3.34053	1.19492e-21
SSO2339	Peptide chain release factor subunit 1	547.566	517.874	609.51	177.79	115.184	183.447	558.317	158.807	26.9936	21.8726	4.83482	13.7731	0.284439	-1.81381	3.13871e-07
SSO2342	adenine phosphoribosyltransferase (2.4.2.7)	459.578	430.608	448.267	446.862	174.631	588.402	446.151	403.298	8.42979	121.415	1.88945	30.1056	0.90395	-0.145685	0.863555
SSO2343	S-methyl-5'-thioadenosine phosphorylase (2.4.2.28)	120.734	114.281	113.346	158.142	199.396	165.1	116.12	174.213	2.32245	12.7508	2.00004	7.31909	1.50028	0.585229	0.0901075
SSO2344	hypothetical protein	82.7111	94.4736	81.6251	128.452	97.7135	130.325	86.2699	118.83	4.11378	10.5722	4.76849	8.89688	1.37742	0.461972	0.15992
SSO2345	Hexaprenyl diphosphate synthase [geranylgeranyl-diphosphate specific] (2.5.1.82)	135.362	141.294	138.93	326.691	267.973	325.361	138.528	306.675	1.72416	19.3546	1.24462	6.31111	2.21381	1.14653	0.000365393
SSO2346	tetrahydrosarcinapterin synthase (6.3.2.33)	196.243	188.43	192.685	100.798	84.1095	100.62	192.453	95.1759	2.25835	5.53345	1.17346	5.81392	0.494541	-1.01584	0.00484787
SSO2347	Lrp/AsnC family transcriptional regulator	118.239	152.495	121.934	346.306	263.906	380.298	130.889	330.17	10.8556	34.5546	8.29375	10.4657	2.52251	1.33486	5.00834e-05
SSO2348	NAD(P)/FAD-dependent oxidoreductase	434.315	338.476	427.1	173.866	186.708	189.231	399.963	183.268	30.8142	4.75733	7.70425	2.59583	0.458213	-1.12591	0.00117786
SSO2349	Uncharacterized membrane protein	204.094	254.193	286.052	276.409	227.511	363.402	248.113	289.107	23.8538	39.739	9.61407	13.7454	1.16522	0.220607	0.491633
SSO2350	asparaginase (3.5.1.1)	124.795	147.767	148.552	78.7741	94.4027	74.6221	140.371	82.5996	7.79148	6.02201	5.55062	7.29061	0.588437	-0.76504	0.0366438
SSO2351	ICC-like phosphoesterase	177.82	180.442	190.289	213.111	260.073	273.278	182.85	248.821	3.79566	18.2573	2.07583	7.33752	1.36079	0.444445	0.215099
SSO2352	hypothetical protein	188.933	216.486	184.735	242.637	235.009	336.261	196.718	271.302	9.95805	32.5539	5.06209	11.9991	1.37914	0.463769	0.209136
SSO2353	2,3-bis-O-geranylgeranyl-sn-glycero-phospholipid reductase (1.3.7.11)	889.782	813.267	776.524	723.302	618.713	884.953	826.524	742.323	33.3599	77.4431	4.03617	10.4325	0.898125	-0.155011	0.702495
SSO2354	Predicted membrane associated lipid hydrolase, neutral ceramidase superfamily	48.2104	59.5869	49.7842	49.1165	30.449	57.605	52.5271	45.7235	3.55898	8.02072	6.77551	17.5418	0.870474	-0.200126	0.676376
SSO2355	Dihydroxyacetone phosphatase (3.1.3.-)	50.2816	51.4861	57.5187	73.5941	42.6107	65.8238	53.0955	60.6762	2.23877	9.30708	4.21649	15.3389	1.14278	0.192542	0.454337
SSO2356	succinate dehydrogenase flavoprotein subunit (1.3.5.1)	1094.06	1034.72	1192.44	622.906	965.921	672.198	1107.07	753.675	45.9945	107.073	4.15461	14.2068	0.680782	-0.554735	0.110775
SSO2357	succinate dehydrogenase Fe-S protein subunit (1.3.5.1)	1010.15	1092.39	1068.99	353.572	600.365	332.633	1057.18	428.857	24.4639	85.9668	2.31408	20.0456	0.405663	-1.30165	0.000105654
SSO2358	succinate dehydrogenase subunit C (1.3.5.1)	1704.49	1438.84	1779.68	613.79	854.764	610.812	1641	693.122	103.387	80.8257	6.30022	11.6611	0.422377	-1.2434	0.000284426
SSO2359	succinate dehydrogenase subunit D (1.3.5.1)	2504.25	2096.16	2666.45	792.423	1023.36	804.608	2422.29	873.465	169.654	75.0318	7.0039	8.59013	0.360595	-1.47155	1.86356e-05
SSO2360	von Willebrand factor type A	659.883	644.223	620.757	266.505	428.398	247.306	641.621	314.07	11.3694	57.4322	1.77197	18.2864	0.489494	-1.03064	0.00209522
SSO2363	AAA+ ATPase of MoxR-like family	841.402	881.131	856.025	240.676	495.595	313.797	859.519	350.023	11.6014	75.7849	1.34975	21.6514	0.407231	-1.29608	5.70829e-05
SSO2364	Single-stranded DNA binding protein Ssb	10145	8902.88	11157.9	570.811	763.365	633.344	10068.6	655.84	652.089	56.7121	6.47645	8.64725	0.0651371	-3.94038	7.87418e-28
SSO2365	molybdopterin molybdotransferase (2.10.1.1)	103.959	111.538	107.708	207.623	259.196	208.702	107.735	225.174	2.18785	17.0138	2.03077	7.55585	2.09007	1.06355	0.00119505
SSO2367	Homoserine kinase (2.7.1.39)	147.271	135.835	137.831	189.087	128.063	215.386	140.312	177.512	3.52685	25.8637	2.51357	14.5701	1.26512	0.339276	0.29827
SSO2368	Cystathionine beta-lyase/cystathionine gamma-synthase (4.4.1.8/2.5.1.48)	304.007	315.626	270.103	363.686	239.857	364.019	296.579	322.521	13.6562	41.3319	4.60458	12.8153	1.08747	0.120977	0.680984
SSO2369	Metal-binding protein with CxxC..HxxxxH signature	264.641	197.212	224.649	58.2608	148.033	67.6966	228.834	91.3301	19.5773	28.4819	8.55526	31.1857	0.399111	-1.32514	0.000442314
SSO2370	hypothetical protein	625.662	465.191	599.201	74.7487	197.341	87.2165	563.352	119.769	49.671	38.9526	8.81705	32.5233	0.2126	-2.23379	6.19125e-11
SSO2371	DUF1152 domain-containing protein	162.86	197.643	156.102	60.429	41.226	58.1444	172.202	53.2665	12.8693	6.05624	7.4734	11.3697	0.309326	-1.6928	1.6805e-06
SSO2372	Restriction endonuclease type II-like	171.074	196.456	163.942	238.221	187.158	310.799	177.157	245.393	9.86642	35.8719	5.5693	14.6182	1.38517	0.470062	0.18317
SSO2373	rRNA processing protein Krr1/Pno1, contains KH domain	146.748	163.955	153.736	441.582	750.464	448.477	154.813	546.841	4.99621	101.831	3.22725	18.6217	3.53227	1.82059	0.000306056
SSO2374	non-specific serine/threonine protein kinase (2.7.11.1)	237.279	232.961	252.507	88.2358	115.635	90.9788	240.915	98.2831	5.92816	8.71181	2.46068	8.864	0.407957	-1.29351	0.000181024
SSO2375	Translation initiation factor 1A	388.049	382.718	374.853	105.85	111.983	98.4187	381.874	105.417	3.83269	3.92171	1.00365	3.72018	0.276053	-1.85699	1.30744e-07
SSO2377	acetyl-CoA C-acetyltransferase (2.3.1.9)	127.601	135.304	150.569	186.414	264.762	172.899	137.825	208.025	6.74905	28.6355	4.89683	13.7654	1.50935	0.593923	0.0708446
SSO2380	tRNA (N6-L-threonylcarbamoyladenosine37-C2)-methylthiotransferase (2.8.4.5)	121.805	100.57	109.595	86.5227	98.1485	98.997	110.657	94.5561	6.15287	4.02413	5.56032	4.25581	0.854499	-0.226849	0.555054
SSO2381	protein-synthesizing GTPase (Translation initiation factor 2 subunit beta) (3.6.5.3)	546.669	523.071	514.981	348.444	336.012	433.279	528.24	372.579	9.5056	30.5617	1.79948	8.20275	0.705321	-0.503649	0.154895
SSO2382	DUF424 domain-containing protein	588.922	499.677	629.755	124.022	130.209	134.329	572.785	129.52	38.4073	2.99523	6.70537	2.31256	0.226123	-2.14482	8.76108e-10
SSO2383	NMD protein affecting ribosome stability and mRNA decay	297.694	275.552	311.424	35.5078	37.7489	37.9989	294.89	37.0852	10.4498	0.792009	3.54363	2.13565	0.125759	-2.99126	4.09367e-17
SSO2384	ribonuclease HII (3.1.26.4)	165.854	169.775	152.645	31.093	33.4821	38.8994	162.758	34.4915	5.18177	2.30933	3.18372	6.69537	0.211919	-2.23842	1.0948e-10
SSO2385	Ribosome-interacting GTPase 1	96.9926	94.501	98.9534	41.7887	39.0924	39.2722	96.8157	40.0511	1.28832	0.870342	1.3307	2.17308	0.413684	-1.2734	0.000400611
SSO2386	type II secretion system protein F	902.644	775.037	1006.86	644.288	967	746.924	894.846	786.071	67.0343	95.1932	7.49115	12.11	0.878442	-0.186981	0.638577
SSO2387	adenosinetriphosphatase (3.6.1.3)	469.678	527.395	513.646	344.948	526.861	423.645	503.573	431.818	17.4061	52.6723	3.45652	12.1978	0.857508	-0.221777	0.519451
SSO2389	Glycosyl transferase family 2	27.8737	24.7422	29.5888	20.2856	16.0595	25.9403	27.4016	20.7618	1.41888	2.86226	5.1781	13.7862	0.757686	-0.400328	0.32724
SSO2390	inorganic diphosphatase (3.6.1.1)	784.737	635.465	735.339	195.541	200.833	202.413	718.513	199.596	43.9046	2.07797	6.11048	1.04109	0.27779	-1.84793	8.7753e-08
SSO2391	5'-deoxynucleotidase, HD superfamily hydrolase	163.763	161.319	130.797	57.9996	49.4632	57.9061	151.96	55.1229	10.6047	2.83001	6.97866	5.13399	0.362748	-1.46296	3.21266e-05
SSO2393	Bifunctional hydroxymethylpyrimidine/phosphomethylpyrimidine kinase (2.7.4.7/2.7.1.49)	62.5676	60.2388	65.1847	21.0896	18.1063	18.7029	62.6637	19.2996	1.42857	0.911404	2.27974	4.7224	0.307987	-1.69906	2.80711e-06
SSO2394	Molybdopterin converting factor, small subunit	97.6987	73.9023	85.1854	33.4296	38.8192	35.9016	85.5955	36.0501	6.87247	1.55762	8.02902	4.32069	0.421169	-1.24753	0.000410109
SSO2395	hypothetical protein	8.73501	7.14919	9.15096	43.6858	55.6412	49.0593	8.34505	49.4621	0.609869	3.45709	7.30816	6.98938	5.92712	2.56733	2.95295e-11
SSO2397	Pantoate kinase (2.7.1.169)	94.6629	96.771	97.5878	81.6959	39.8334	76.1541	96.3406	65.8945	0.871351	13.1284	0.904449	19.9233	0.683974	-0.547986	0.206545
SSO2398	Fe-S oxidoreductase	92.0627	99.0661	90.7876	51.8218	69.6682	60.8892	93.9721	60.7931	2.57345	5.15204	2.73852	8.47471	0.646927	-0.628325	0.0630259
SSO2399	4-phosphopantoate-beta-alanine ligase (6.3.2.36)	109.578	114.411	128.936	29.7654	17.807	22.2125	117.642	23.2616	5.81701	3.49174	4.94469	15.0107	0.197733	-2.33837	3.7454e-10
SSO2400	3-methyl-2-oxobutanoate hydroxymethyltransferase (2.1.2.11)	141.548	134.032	148.566	100.604	87.5086	112.926	141.382	100.346	4.19644	7.33848	2.96815	7.31317	0.70975	-0.494617	0.199208
SSO2401	hypothetical protein	54.6978	47.926	52.1096	38.4496	74.9903	48.7724	51.5778	54.0708	1.97284	10.876	3.82497	20.1143	1.04833	0.0680981	1
SSO2402	ABC transporter ATP-binding protein	76.9362	75.403	71.6886	44.586	52.1419	58.8449	74.6759	51.8576	1.55785	4.11863	2.08615	7.94219	0.694435	-0.526088	0.129633
SSO2404	ABC transporter permease	42.0572	42.472	52.1313	30.4779	26.5336	31.227	45.5535	29.4129	3.29109	1.45576	7.22467	4.94939	0.645677	-0.631115	0.11857
SSO2405	Transcriptional regulator, contains N-terminal RHH domain	714.892	549.088	693.265	142.083	238.594	156.574	652.415	179.084	52.0394	30.0476	7.97643	16.7785	0.274494	-1.86515	3.85088e-08
SSO2406	Zn-dependent hydrolase of the beta-lactamase fold	283.841	267.682	249.32	173.38	152.243	152.423	266.948	159.349	9.97187	7.01591	3.73551	4.40286	0.596929	-0.74437	0.0438423
SSO2407	2-isopropylmalate synthase (2.3.3.13)	1107.8	1090.84	1015.06	722.98	628.726	672.419	1071.23	674.709	28.5082	27.2329	2.66125	4.03624	0.629843	-0.666936	0.0696743
SSO2408	bifunctional dihydroneopterin aldolase/2-amino-4-hydroxy-6- hydroxymethyl dihydropteridine diphosphokinase (4.1.2.25/2.7.6.3)	68.9305	53.5976	82.5521	33.5816	33.6737	33.6103	68.36	33.6219	8.3633	0.0272067	12.2342	0.0809197	0.491835	-1.02375	0.00779103
SSO2409	HEPN domain containing protein	101.353	86.6392	87.1553	105.768	122.491	126.164	91.7157	118.141	4.8208	6.27675	5.25624	5.31293	1.28812	0.36527	0.338947
SSO2410	putative minimal nucleotidyltransferase	62.8485	62.2874	57.9561	63.2127	70.7509	93.4463	61.0307	75.8033	1.5458	9.08593	2.53283	11.9862	1.24205	0.312727	0.477707
SSO2411	hypothetical protein	77.6197	79.0571	76.2398	159.346	240.553	171.318	77.6389	190.406	0.813343	25.3108	1.0476	13.2931	2.45245	1.29423	0.00014912
SSO2412	6-pyruvoyltetrahydropterin synthase (4.2.3.12)	67.8871	68.623	60.0408	162.624	203.913	179.766	65.517	182.101	2.74631	11.9762	4.19175	6.57669	2.77945	1.4748	1.75748e-05
SSO2413	hypothetical protein	41.3311	48.5415	39.9427	62.2949	56.8361	78.0824	43.2717	65.7378	2.66517	6.37027	6.15914	9.69043	1.51919	0.603298	0.105104
SSO2415	Dihydropteroate synthase (2.5.1.15)	127.146	121.952	117.887	61.506	96.4708	68.8644	122.328	75.6137	2.67972	10.6427	2.1906	14.0751	0.618122	-0.694037	0.0378642
SSO2416	[protein disulfide oxidoreductase]-disulfide oxidoreductase (1.8.1.B4)	579.268	498.06	611.043	400.693	457.724	329.35	562.79	395.922	33.6399	37.1351	5.97734	9.37939	0.703499	-0.50738	0.201191
SSO2418	inositol-phosphate phosphatase (3.1.3.25)	142.614	146.485	151.779	127.721	166.303	124.901	146.959	139.641	2.65649	13.3555	1.80764	9.56411	0.950205	-0.0736895	0.897447
SSO2420	adenosinetriphosphatase (CDC48 family) (3.6.1.3)	281.626	262.733	296.072	190.538	410.617	197.672	280.143	266.275	9.65266	72.2001	3.44561	27.1148	0.950497	-0.0732464	0.863395
SSO2422	Pyridine nucleotide-disulfide oxidoreductase domain-containing protein 2	201.095	208.448	216.079	117.298	80.1571	114.776	208.541	104.077	4.32573	11.9821	2.07429	11.5127	0.499073	-1.00268	0.00633135
SSO2423	Alkaline phosphatase-like protein	113.197	113.312	91.6895	122.089	71.0356	134.067	106.066	109.064	7.18829	19.326	6.7772	17.7199	1.02827	0.0402122	0.872733
SSO2424	hypoxanthine phosphoribosyltransferase (2.4.2.8)	101.16	107.997	84.6803	103.796	52.3194	96.1805	97.9456	84.0987	6.9201	16.041	7.06525	19.074	0.858626	-0.219898	0.699821
SSO2425	Methylmalonyl-CoA mutase (5.4.99.2)	112.64	96.572	111.478	118.619	615.946	109.253	106.897	281.273	5.17325	167.358	4.83949	59.5004	2.63126	1.39575	0.440285
SSO2426	Methylmalonyl-CoA epimerase (5.1.99.1)	56.7034	49.8165	44.5816	82.9984	53.3886	90.876	50.3672	75.7543	3.51007	11.4117	6.96896	15.0641	1.50404	0.588845	0.0949227
SSO2427	Small heat shock protein hsp20 family	290.941	238.755	287.488	152.917	216.957	141.665	272.395	170.513	16.8494	23.448	6.18567	13.7514	0.625978	-0.675815	0.0593063
SSO2428	C4-type Zn-finger protein	137.92	147.995	136.776	157.254	167.451	183.902	140.897	169.536	3.5642	7.76289	2.52965	4.57891	1.20326	0.266948	0.474229
SSO2429	GTP-binding protein 1	163.341	150.927	190.79	56.3099	98.7605	65.6621	168.353	73.5775	11.7772	12.8777	6.99557	17.5022	0.437043	-1.19415	0.000400611
SSO2431	Carbon monoxide dehydrogenase subunit G	238.109	253.558	252.109	65.1077	59.1042	60.7401	247.925	61.6507	4.92587	1.79186	1.98683	2.90647	0.248666	-2.00772	2.00663e-08
SSO2432	MobA-like NTP transferase	10.2324	14.9339	19.217	15.7773	21.4143	13.312	14.7944	16.8346	2.59456	2.39793	17.5374	14.2441	1.1379	0.186371	0.562072
SSO2433	glyceraldehyde dehydrogenase (FAD-containing), small chain (1.2.99.8)	2509.33	2529.61	2260.96	1518.3	1184.36	1401.04	2433.3	1367.9	86.3681	97.8135	3.54942	7.15062	0.56216	-0.830949	0.0218462
SSO2434	glyceraldehyde dehydrogenase (FAD-containing), medium chain (1.2.99.8)	999.87	1103.99	1017.87	1723.17	1254.65	1784.81	1040.57	1587.54	32.1291	167.395	3.08763	10.5443	1.52564	0.609416	0.0551273
SSO2435	uroporphyrinogen-III C-methyltransferase (2.1.1.107)	43.711	46.9551	48.6545	70.0724	92.1845	64.4254	46.4402	75.5608	1.45011	8.47021	3.12253	11.2098	1.62706	0.702263	0.0390435
SSO2436	DUF1404 domain-containing protein	49.1121	51.7465	63.5743	74.8712	101.928	73.8671	54.811	83.5554	4.44715	9.19086	8.11362	10.9997	1.52443	0.608269	0.0721322
SSO2437	Phosphosugar isomerase	13.0573	14.2178	14.489	15.5972	21.8642	15.9581	13.9214	17.8065	0.439073	2.03151	3.15395	11.4088	1.27908	0.355102	0.376114
SSO2438	metal-dependent hydrolase	103.111	105.806	100.065	182.409	137.981	205.209	102.994	175.2	1.65846	19.7388	1.61025	11.2665	1.70107	0.76644	0.0192882
SSO2439	tRNA (guanine37-N1)- methyltransferase (2.1.1.228)	65.9894	62.4368	63.2448	87.8712	50.4093	89.8695	63.8903	76.05	1.07512	12.8333	1.68277	16.8749	1.19032	0.25135	0.406514
SSO2440	glutamine synthetase (6.3.1.2)	138.471	131.37	144.754	93.4836	121.051	107.997	138.199	107.51	3.86593	7.96168	2.79737	7.40549	0.777942	-0.362266	0.320339
SSO2441	alcohol dehydrogenase (1.1.1.1)	124.528	104.043	132.823	19.8123	21.399	16.5685	120.465	19.2599	8.55279	1.42153	7.09982	7.38075	0.15988	-2.64494	2.23377e-13
SSO2442	50S ribosomal protein L13e	32.4668	31.5452	29.7612	125.453	49.4227	87.6094	31.2577	87.4952	0.794142	21.9483	2.54063	25.0851	2.79915	1.48499	0.0149819
SSO2445	hypothetical protein	24.6705	31.8171	27.0201	54.405	24.4024	60.1087	27.8359	46.3054	2.10299	11.0746	7.55496	23.9163	1.66351	0.734234	0.144028
SSO2446	RNA 3'-terminal-phosphate cyclase (ATP) (6.5.1.4)	61.2604	49.902	54.4385	26.3945	14.1376	22.8124	55.2003	21.1148	3.30096	3.63865	5.97997	17.2327	0.382513	-1.38642	0.000259271
SSO2448	DNA-directed DNA polymerase (2.7.7.7)	23.5078	14.7079	16.4181	20.6377	19.6851	16.5538	18.2113	18.9589	2.69388	1.23355	14.7924	6.50644	1.04105	0.0580386	0.833712
SSO2449	ribokinase (2.7.1.15)	78.6414	74.4008	97.3417	57.0107	38.6332	53.2819	83.4613	49.6419	7.04734	5.60862	8.44385	11.2981	0.59479	-0.749548	0.0673301
SSO2450	RuvB-like helicase 2 (3.6.4.12)	127.543	118.084	119.922	314.516	251.773	269.603	121.85	278.631	2.89577	18.6662	2.37651	6.69925	2.28668	1.19325	0.000170832
SSO2451	GMP synthase (glutamine-hydrolysing), subunit A (6.3.5.2)	93.081	117.548	75.4349	106.507	102.317	127.133	95.3545	111.986	12.2099	7.66971	12.8048	6.84883	1.17441	0.231942	0.593078
SSO2452	adenosinetriphosphatase (3.6.1.3)	8.29375	14.691	11.0183	12.9222	27.9858	16.2495	11.3343	19.0525	1.85348	4.56876	16.3528	23.9798	1.68095	0.74928	0.231529
SSO2453	protein-serine/threonine/tyrosine phosphatase (3.1.3.16/3.1.3.48)	73.4696	65.9608	80.1368	92.3062	70.2672	91.2543	73.189	84.6092	4.09466	7.17747	5.59463	8.48308	1.15604	0.209187	0.474988
SSO2454	deoxyribonuclease V (3.1.21.7)	19.0628	20.9326	16.8917	27.9381	23.4323	31.994	18.9624	27.7881	1.16759	2.47268	6.1574	8.89835	1.46544	0.55133	0.154613
SSO2455	N-carbamoylsarcosine amidase (3.5.1.59)	83.0976	94.6592	84.9647	110.155	192.629	112.619	87.5739	138.467	3.58345	27.0899	4.09192	19.5641	1.58115	0.660975	0.137225
SSO2457	Oligoribonuclease NrnB or cAMP/cGMP phosphodiesterase, DHH superfamily	119.983	146.354	119.425	94.0608	93.51	93.5596	128.587	93.7101	8.88469	0.175933	6.90946	0.187742	0.728767	-0.456471	0.224692
SSO2458	Metallo-dependent phosphatase-like protein	11.3887	9.75425	13.6665	21.5382	31.3424	28.7548	11.6032	27.2118	1.13445	2.93349	9.77703	10.7802	2.34521	1.22971	0.00117786
SSO2459	DUF763 domain-containing protein	34.5657	44.0072	38.2815	106.956	114.17	98.8072	38.9515	106.644	2.74605	4.4375	7.04992	4.16104	2.73787	1.45306	1.023e-05
SSO2460	DUF47 domain-containing protein	116.723	109.815	104.373	95.6593	170.452	101.226	110.304	122.446	3.57331	24.0569	3.23952	19.6469	1.11008	0.150665	0.783819
SSO2461	phosphate transporter	42.2299	52.1135	38.0502	34.8569	42.1032	50.8984	44.1312	42.6195	4.16954	4.63797	9.44806	10.8823	0.965745	-0.0502857	0.80963
SSO2462	ATP-dependent DNA helicase Hel308 (3.6.4.12)	81.2606	86.0032	72.2832	46.9546	50.8239	52.0132	79.849	49.9306	4.02303	1.52709	5.0383	3.05842	0.625312	-0.677352	0.0495236
SSO2463	acetyl/propionyl-CoA carboxylase beta chain (6.4.1.2/6.4.1.3)	81.7156	87.2152	83.2842	85.6455	107.834	75.4823	84.0717	89.6539	1.63569	9.55174	1.94559	10.654	1.0664	0.0927461	0.771874
SSO2464	acetyl-CoA carboxylase biotinyl domain (6.4.1.2)	89.5121	83.6153	102.275	55.2678	72.3633	38.2447	91.8009	55.2919	5.50693	9.84919	5.99877	17.8131	0.602302	-0.731441	0.0636751
SSO2466	acetyl-CoA carboxylase (6.4.1.2)	60.3172	55.9996	59.0902	123.807	146.363	109.575	58.469	126.582	1.2845	10.7098	2.19689	8.46081	2.16493	1.11432	0.000639178
SSO2468	MetI-like ABC transporter transmembrane domain	38.5718	45.0529	44.6564	47.0178	39.575	50.6865	42.7604	45.7598	2.0974	3.26869	4.90501	7.14316	1.07014	0.0978042	0.731731
SSO2469	ABC transporter ATP-binding protein	260.703	218.75	230.369	143.292	115.916	165.128	236.607	141.445	12.5061	14.2362	5.28558	10.0648	0.597806	-0.742251	0.037728
SSO2470	3-isopropylmalate dehydratase small subunit (4.2.1.33)	464.759	374.591	374.62	263.842	216.462	222.245	404.657	234.183	30.0514	14.923	7.42641	6.37237	0.57872	-0.789063	0.0337188
SSO2471	3-isopropylmalate dehydratase large subunit (4.2.1.33)	318.853	327.914	291.309	252.901	200.295	204.028	312.692	219.075	11.0068	16.9473	3.52	7.73584	0.700608	-0.51332	0.20333
SSO2472	deoxyribodipyrimidine photo-lyase (4.1.99.3)	12.1278	12.7975	8.27944	6.02366	5.89884	7.13407	11.0683	6.35219	1.40775	0.392599	12.7188	6.18053	0.573911	-0.801102	0.0335794
SSO2473	glucan 1,4-alpha-glucosidase (3.2.1.3)	17.7916	19.4999	24.4871	18.0539	30.2039	20.4881	20.5929	22.9153	2.0086	3.71141	9.75385	16.1962	1.11278	0.154164	0.689146
SSO2474	Transcriptional regulator, contains HTH domain	71.4871	83.696	68.0545	52.1533	46.755	57.814	74.4125	52.2408	4.74633	3.19276	6.37841	6.11163	0.702042	-0.51037	0.183981
SSO2475	ATPase involved in chromosome partitioning, ParA family	66.386	69.2417	67.8914	86.0752	144.052	101.812	67.8397	110.646	0.824771	17.3096	1.21576	15.644	1.631	0.705754	0.0503684
SSO2476	sodium:solute symporter	1302.14	1208.37	1314.32	1487.45	3151.87	1520.52	1274.94	2053.28	33.4706	549.38	2.62526	26.7563	1.61049	0.687496	0.274768
SSO2478	[archaeal chromatin protein Alba]-lysine deacetylase (2.4.2.B17)	33.2695	39.4358	33.4182	78.92	142.678	83.8756	35.3745	101.825	2.03111	20.4768	5.74174	20.1099	2.87847	1.5253	0.00382248
SSO2479	mannose-1-phosphate guanylyltransferase (2.7.7.13)	97.4273	122.517	88.1517	212.656	233.766	228.119	102.699	224.847	10.2647	6.30963	9.99497	2.80619	2.18938	1.13053	0.000800049
SSO2481	hypothetical protein	88.876	89.3489	94.8824	64.6346	34.4829	80.1146	91.0358	59.7441	1.92814	13.3978	2.118	22.4253	0.65627	-0.607638	0.11457
SSO2482	succinate-CoA ligase (ADP-forming), subunit alpha (6.2.1.5)	1137.86	891.223	1115.38	148.91	83.0244	148.201	1048.15	126.712	78.7341	21.8447	7.51169	17.2396	0.12089	-3.04823	2.212e-17
SSO2483	succinate-CoA ligase (ADP-forming), subunit beta (6.2.1.5)	851.43	629.429	870.198	64.3512	27.5919	62.832	783.686	51.5917	77.3185	12.0079	9.866	23.2749	0.0658321	-3.92506	1.88315e-23
SSO2484	Endonuclease III, iron-sulphur binding site	4.78346	6.09005	4.82967	6.87965	5.01272	5.16414	5.23439	5.6855	0.428036	0.598672	8.17737	10.5298	1.08618	0.119266	0.744027
SSO2485	UDP-N-acetylglucosamine:LPS N-acetylglucosamine transferase	28.9863	26.1166	25.9803	25.8968	23.5029	29.8013	27.0277	26.4003	0.980075	1.83553	3.62618	6.95268	0.976787	-0.0338844	0.971426
SSO2486	threonine-tRNA ligase (6.1.1.3)	229.885	236.176	203.802	115.679	85.7384	123.078	223.288	108.165	9.91081	11.4149	4.43859	10.5532	0.48442	-1.04567	0.0027759
SSO2487	methylated-DNA-[protein]-cysteine S-methyltransferase (2.1.1.63)	109.188	117.564	102.186	209.944	209.331	273.986	109.646	231.087	4.44536	21.4503	4.05429	9.28233	2.10758	1.07558	0.00166378
SSO2488	sulfocyanin	51.2193	54.1495	57.0712	9.17987	15.5295	10.9853	54.1467	11.8982	1.6893	1.88895	3.11986	15.8759	0.21974	-2.18613	1.15134e-09
SSO2489	Uncharacterized membrane protein	7.81012	4.73497	7.27292	19.0004	53.6042	25.4809	6.606	32.6952	0.948282	10.6206	14.3549	32.4836	4.94931	2.30723	0.0216344
SSO2490	Alcohol dehydrogenase, iron-type/glycerol dehydrogenase	47.4186	35.7072	48.0611	17.0565	40.0015	17.4167	43.729	24.8249	4.01518	7.589	9.18197	30.5701	0.567699	-0.816801	0.064189
SSO2491	hypothetical protein	24.1867	25.9311	22.5601	11.463	20.25	9.95088	24.226	13.888	0.973336	3.21084	4.01774	23.1196	0.573268	-0.802718	0.0460182
SSO2492	ATPase involved in chromosome partitioning, ParA family	9.15508	16.4376	10.9026	37.2727	41.8686	49.4371	12.1651	42.8595	2.19501	3.54633	18.0435	8.27432	3.52315	1.81686	1.21019e-06
SSO2493	carboxylesterase (3.1.1.1)	71.9027	75.5623	65.1532	104.912	101.292	142.083	70.8727	116.096	3.04865	13.0356	4.30158	11.2283	1.63809	0.712015	0.0438423
[truncated: 762 more rows]
